# Supplementary material for: Intracranial volume: To adjust or not to adjust? It is not a matter of if, but how
Source: Imaging Neurosci (Camb). 2026 May 22;4:IMAG.a.1235. doi: 10.1162/IMAG.a.1235 (PMC13206449; doi:10.1162/IMAG.a.1235)
Supplement: Supplementary Table 1 [file IMAG.a.1235_supp_Table1.xlsx]

## Sheet: README
Intracranial volume: To Adjust or Not to Adjust? It’s Not a Matter of If, but How
Brzezinski-Rittner, et al., 2026
Supplementary Tables 1: Estimates information
This file includes tables with supplementary information regarding the estimates mentioned throught the paper "Intracranial volume: To Adjust or Not to Adjust? It’s Not a Matter of If, but How".
For each analysed metric (regional volumes, surface area, cortical thickness, and deformation based morphometry (DBM), vertexwise surface area, cortical thickness, and cortical volume, and voxelwise DBM), we included the mean, median, minimum, maximum, and standard deviation of the estimates for each predictor of the model (i.e. intercept, age, sex (male), age:sex (male), and TIV/TSA/CTA when app…
Likewise, in the sheets labeled "stats", for each term we present the t-test value (with it's associated p-corrected value), and Cohen's d between each pair of methods.

## Sheet: regional_vol_tiv_summary
Sample	Method	Term	Mean estimate	Median estimate	Min estimate	Max estimate	SD estimate
TIV and age matched	Raw values	Intercept (for female)	-0.0038	-0.017	-0.1614	0.1822	0.0843
TIV and age matched	Raw values	Age (months)	-0.1924	-0.1923	-0.4408	-0.003	0.0897
TIV and age matched	Raw values	Sex (male)	0.0079	0.0341	-0.3638	0.3238	0.1686
TIV and age matched	Raw values	Sex (male):age (months)	-0.0133	-0.0136	-0.0733	0.0328	0.0235
TIV and age matched	Proportions	Intercept (for female)	-0.002	-0.017	-0.1696	0.1969	0.0896
TIV and age matched	Proportions	Age (months)	-0.2154	-0.2127	-0.4473	-0.0128	0.0952
TIV and age matched	Proportions	Sex (male)	0.0043	0.034	-0.3932	0.3402	0.1792
TIV and age matched	Proportions	Sex (male):age (months)	-0.0151	-0.015	-0.0798	0.0318	0.0247
TIV and age matched	Power-corrected proportions (PCP)	Intercept (for female)	-0.0027	-0.0172	-0.1713	0.1971	0.0905
TIV and age matched	Power-corrected proportions (PCP)	Age (months)	-0.2149	-0.2124	-0.4481	-0.0107	0.097
TIV and age matched	Power-corrected proportions (PCP)	Sex (male)	0.0058	0.0345	-0.3936	0.3438	0.181
TIV and age matched	Power-corrected proportions (PCP)	Sex (male):age (months)	-0.0151	-0.0152	-0.0802	0.0326	0.025
TIV and age matched	Residuals	Intercept (for female)	-0.0031	-0.0179	-0.1711	0.1965	0.0905
TIV and age matched	Residuals	Age (months)	-0.2152	-0.213	-0.4483	-0.011	0.097
TIV and age matched	Residuals	Sex (male)	0.0065	0.0359	-0.3923	0.3433	0.181
TIV and age matched	Residuals	Sex (male):age (months)	-0.0147	-0.0149	-0.0802	0.033	0.0253
TIV and age matched	TIV as covariate	Intercept (for female)	-0.0034	-0.0171	-0.1621	0.1842	0.085
TIV and age matched	TIV as covariate	Age (months)	-0.202	-0.2003	-0.4446	-0.0102	0.0906
TIV and age matched	TIV as covariate	Sex (male)	0.007	0.0343	-0.3677	0.3252	0.1701
TIV and age matched	TIV as covariate	Sex (male):age (months)	-0.0135	-0.0141	-0.075	0.0327	0.0236
TIV and age matched	TIV as covariate	TIV	0.3356	0.3524	0.1454	0.4659	0.0834
Age matched	Raw values	Intercept (for female)	-0.3396	-0.3409	-0.4913	-0.1534	0.0879
Age matched	Raw values	Age (months)	-0.1668	-0.1649	-0.4289	0.0299	0.0856
Age matched	Raw values	Sex (male)	0.6861	0.6892	0.31	0.9911	0.1772
Age matched	Raw values	Sex (male):age (months)	-0.0254	-0.0215	-0.0817	0.012	0.0206
Age matched	Proportions	Intercept (for female)	0.1623	0.1678	-0.0571	0.3126	0.0822
Age matched	Proportions	Age (months)	-0.2244	-0.2201	-0.4711	0.0156	0.1025
Age matched	Proportions	Sex (male)	-0.3278	-0.3391	-0.632	0.1157	0.1658
Age matched	Proportions	Sex (male):age (months)	-0.0269	-0.0255	-0.0868	0.0464	0.0268
Age matched	Power-corrected proportions (PCP)	Intercept (for female)	-0.0063	-0.014	-0.1068	0.1041	0.0527
Age matched	Power-corrected proportions (PCP)	Age (months)	-0.2238	-0.2167	-0.4636	0.0226	0.1065
Age matched	Power-corrected proportions (PCP)	Sex (male)	0.0129	0.0284	-0.2106	0.2158	0.1064
Age matched	Power-corrected proportions (PCP)	Sex (male):age (months)	-0.0305	-0.0298	-0.1006	0.0343	0.0273
Age matched	Residuals	Intercept (for female)	-0.0084	-0.0177	-0.1094	0.1015	0.0525
Age matched	Residuals	Age (months)	-0.214	-0.2074	-0.4483	0.021	0.1021
Age matched	Residuals	Sex (male)	0.0171	0.0361	-0.2052	0.2212	0.1061
Age matched	Residuals	Sex (male):age (months)	-0.0515	-0.0475	-0.1349	0.0007	0.0292
Age matched	TIV as covariate	Intercept (for female)	-0.001	-0.0136	-0.1437	0.1628	0.0761
Age matched	TIV as covariate	Age (months)	-0.1801	-0.1788	-0.4355	0.0159	0.0859
Age matched	TIV as covariate	Sex (male)	0.0021	0.0276	-0.3291	0.2905	0.1537
Age matched	TIV as covariate	Sex (male):age (months)	-0.0426	-0.0393	-0.1057	0.0011	0.0225
Age matched	TIV as covariate	TIV	0.5269	0.563	0.2453	0.692	0.1132
Not matched	Raw values	Intercept (for female)	-0.3359	-0.3407	-0.4834	-0.1554	0.0869
Not matched	Raw values	Age (months)	-0.174	-0.1685	-0.4364	-0.002	0.0815
Not matched	Raw values	Sex (male)	0.6798	0.6898	0.3132	0.9776	0.1757
Not matched	Raw values	Sex (male):age (months)	-0.0171	-0.0171	-0.0766	0.0325	0.0235
Not matched	Proportions	Intercept (for female)	0.1574	0.1643	-0.0469	0.3078	0.0803
Not matched	Proportions	Age (months)	-0.2244	-0.2219	-0.4684	-0.0146	0.0955
Not matched	Proportions	Sex (male)	-0.3157	-0.3281	-0.6167	0.0968	0.1611
Not matched	Proportions	Sex (male):age (months)	-0.0282	-0.032	-0.0938	0.0338	0.0287
Not matched	Power-corrected proportions (PCP)	Intercept (for female)	-0.0159	-0.0219	-0.1211	0.1074	0.0532
Not matched	Power-corrected proportions (PCP)	Age (months)	-0.2262	-0.222	-0.4639	-0.011	0.0999
Not matched	Power-corrected proportions (PCP)	Sex (male)	0.0344	0.0441	-0.2146	0.2459	0.1078
Not matched	Power-corrected proportions (PCP)	Sex (male):age (months)	-0.0281	-0.0311	-0.1026	0.0344	0.0291
Not matched	Residuals	Intercept (for female)	-0.017	-0.0229	-0.1217	0.1051	0.0529
Not matched	Residuals	Age (months)	-0.2173	-0.2136	-0.4508	-0.0115	0.0961
Not matched	Residuals	Sex (male)	0.0382	0.0512	-0.2087	0.2491	0.1073
Not matched	Residuals	Sex (male):age (months)	-0.0473	-0.0462	-0.1348	0.0188	0.0306
Not matched	TIV as covariate	Intercept (for female)	-0.0034	-0.0157	-0.15	0.1747	0.0752
Not matched	TIV as covariate	Age (months)	-0.1845	-0.1813	-0.4413	-0.0107	0.082
Not matched	TIV as covariate	Sex (male)	0.0101	0.034	-0.3488	0.3054	0.152
Not matched	TIV as covariate	Sex (male):age (months)	-0.0403	-0.0389	-0.1075	0.0184	0.0251
Not matched	TIV as covariate	TIV	0.5244	0.5625	0.2463	0.6846	0.1133
Extreme sample	Raw values	Intercept (for female)	-0.4718	-0.4845	-0.6352	-0.2341	0.1
Extreme sample	Raw values	Age (months)	-0.1769	-0.1805	-0.4203	0.0161	0.0771
Extreme sample	Raw values	Sex (male)	0.9574	0.9849	0.4758	1.2844	0.2016
Extreme sample	Raw values	Sex (male):age (months)	-0.0262	-0.0268	-0.0918	0.0232	0.025
Extreme sample	Proportions	Intercept (for female)	0.2333	0.2204	0.0007	0.4526	0.0968
Extreme sample	Proportions	Age (months)	-0.2087	-0.2129	-0.4504	0.043	0.0945
Extreme sample	Proportions	Sex (male)	-0.471	-0.4437	-0.9126	0.0019	0.1953
Extreme sample	Proportions	Sex (male):age (months)	-0.032	-0.0294	-0.1003	0.0225	0.0303
Extreme sample	Power-corrected proportions (PCP)	Intercept (for female)	-0.0097	-0.0129	-0.0655	0.0552	0.0281
Extreme sample	Power-corrected proportions (PCP)	Age (months)	-0.2208	-0.2206	-0.4512	0.0371	0.1007
Extreme sample	Power-corrected proportions (PCP)	Sex (male)	0.0215	0.0277	-0.111	0.1361	0.0573
Extreme sample	Power-corrected proportions (PCP)	Sex (male):age (months)	-0.0346	-0.0317	-0.1178	0.0224	0.0315
Extreme sample	Residuals	Intercept (for female)	-0.0115	-0.0148	-0.0661	0.0541	0.0278
Extreme sample	Residuals	Age (months)	-0.2077	-0.2073	-0.431	0.0333	0.0949
Extreme sample	Residuals	Sex (male)	0.0267	0.0327	-0.1073	0.1395	0.057
Extreme sample	Residuals	Sex (male):age (months)	-0.0624	-0.0657	-0.164	0.0083	0.0352
Extreme sample	TIV as covariate	Intercept (for female)	-0.0031	-0.0105	-0.1405	0.1798	0.0723
Extreme sample	TIV as covariate	Age (months)	-0.1681	-0.1708	-0.4165	0.0285	0.0773
Extreme sample	TIV as covariate	Sex (male)	0.0089	0.0269	-0.3612	0.2885	0.1468
Extreme sample	TIV as covariate	Sex (male):age (months)	-0.0499	-0.0509	-0.1214	0.0092	0.0265
Extreme sample	TIV as covariate	TIV	0.5691	0.6	0.256	0.7447	0.1205

## Sheet: regional_vol_tiv_stats
Sample	Term	Method 1	Method 2	t-statistic	Adjusted p-value (FDR)	Cohen's d	Cohen's d magnitude
Age matched	Intercept (for female)	Gold Standard	Raw values	37.5734	< 0.001	4.2543	large
Age matched	Intercept (for female)	Gold Standard	Proportions	-19.8853	< 0.001	-2.2516	large
Age matched	Intercept (for female)	Gold Standard	Power-corrected proportions (PCP)	0.6824	0.497	0.0773	negligible
Age matched	Intercept (for female)	Gold Standard	Residuals	1.2226	0.45	0.1384	negligible
Age matched	Intercept (for female)	Gold Standard	TIV as covariate	-2.0375	0.18	-0.2307	small
Age matched	Intercept (for female)	Raw values	Proportions	-44.2373	< 0.001	-5.0089	large
Age matched	Intercept (for female)	Raw values	Power-corrected proportions (PCP)	-42.9746	< 0.001	-4.8659	large
Age matched	Intercept (for female)	Raw values	Residuals	-43.0388	< 0.001	-4.8732	large
Age matched	Intercept (for female)	Raw values	TIV as covariate	-41.0121	< 0.001	-4.6437	large
Age matched	Intercept (for female)	Proportions	Power-corrected proportions (PCP)	22.0704	< 0.001	2.499	large
Age matched	Intercept (for female)	Proportions	Residuals	22.5495	< 0.001	2.5532	large
Age matched	Intercept (for female)	Proportions	TIV as covariate	20.4967	< 0.001	2.3208	large
Age matched	Intercept (for female)	Power-corrected proportions (PCP)	Residuals	12.1021	< 0.001	1.3703	large
Age matched	Intercept (for female)	Power-corrected proportions (PCP)	TIV as covariate	-1.9659	0.18	-0.2226	small
Age matched	Intercept (for female)	Residuals	TIV as covariate	-2.701	0.043	-0.3058	small
Age matched	Sex (male)	Gold Standard	Raw values	-37.7962	< 0.001	-4.2796	large
Age matched	Sex (male)	Gold Standard	Proportions	20.0389	< 0.001	2.269	large
Age matched	Sex (male)	Gold Standard	Power-corrected proportions (PCP)	-0.6788	0.499	-0.0769	negligible
Age matched	Sex (male)	Gold Standard	Residuals	-1.2418	0.436	-0.1406	negligible
Age matched	Sex (male)	Gold Standard	TIV as covariate	2.1711	0.132	0.2458	small
Age matched	Sex (male)	Raw values	Proportions	44.4568	< 0.001	5.0337	large
Age matched	Sex (male)	Raw values	Power-corrected proportions (PCP)	43.0885	< 0.001	4.8788	large
Age matched	Sex (male)	Raw values	Residuals	43.1552	< 0.001	4.8864	large
Age matched	Sex (male)	Raw values	TIV as covariate	41.1101	< 0.001	4.6548	large
Age matched	Sex (male)	Proportions	Power-corrected proportions (PCP)	-22.1253	< 0.001	-2.5052	large
Age matched	Sex (male)	Proportions	Residuals	-22.6088	< 0.001	-2.5599	large
Age matched	Sex (male)	Proportions	TIV as covariate	-20.5471	< 0.001	-2.3265	large
Age matched	Sex (male)	Power-corrected proportions (PCP)	Residuals	-12.3294	< 0.001	-1.396	large
Age matched	Sex (male)	Power-corrected proportions (PCP)	TIV as covariate	1.9565	0.162	0.2215	small
Age matched	Sex (male)	Residuals	TIV as covariate	2.7049	0.042	0.3063	small
Age matched	Age (months)	Gold Standard	Raw values	-10.5442	< 0.001	-1.1939	large
Age matched	Age (months)	Gold Standard	Proportions	11.5639	< 0.001	1.3094	large
Age matched	Age (months)	Gold Standard	Power-corrected proportions (PCP)	10.4748	< 0.001	1.186	large
Age matched	Age (months)	Gold Standard	Residuals	8.3088	< 0.001	0.9408	large
Age matched	Age (months)	Gold Standard	TIV as covariate	-5.3713	< 0.001	-0.6082	moderate
Age matched	Age (months)	Raw values	Proportions	20.0239	< 0.001	2.2673	large
Age matched	Age (months)	Raw values	Power-corrected proportions (PCP)	17.356	< 0.001	1.9652	large
Age matched	Age (months)	Raw values	Residuals	16.5726	< 0.001	1.8765	large
Age matched	Age (months)	Raw values	TIV as covariate	39.3955	< 0.001	4.4607	large
Age matched	Age (months)	Proportions	Power-corrected proportions (PCP)	-0.7718	0.443	-0.0874	negligible
Age matched	Age (months)	Proportions	Residuals	-13.6262	< 0.001	-1.5429	large
Age matched	Age (months)	Proportions	TIV as covariate	-16.6958	< 0.001	-1.8904	large
Age matched	Age (months)	Power-corrected proportions (PCP)	Residuals	-18.5228	< 0.001	-2.0973	large
Age matched	Age (months)	Power-corrected proportions (PCP)	TIV as covariate	-14.2583	< 0.001	-1.6144	large
Age matched	Age (months)	Residuals	TIV as covariate	-12.9409	< 0.001	-1.4653	large
Age matched	Sex (male):age (months)	Gold Standard	Raw values	4.5323	< 0.001	0.5132	moderate
Age matched	Sex (male):age (months)	Gold Standard	Proportions	4.7438	< 0.001	0.5371	moderate
Age matched	Sex (male):age (months)	Gold Standard	Power-corrected proportions (PCP)	5.8512	< 0.001	0.6625	moderate
Age matched	Sex (male):age (months)	Gold Standard	Residuals	12.1367	< 0.001	1.3742	large
Age matched	Sex (male):age (months)	Gold Standard	TIV as covariate	11.1443	< 0.001	1.2618	large
Age matched	Sex (male):age (months)	Raw values	Proportions	1.0379	0.303	0.1175	negligible
Age matched	Sex (male):age (months)	Raw values	Power-corrected proportions (PCP)	4.4758	< 0.001	0.5068	moderate
Age matched	Sex (male):age (months)	Raw values	Residuals	21.0385	< 0.001	2.3821	large
Age matched	Sex (male):age (months)	Raw values	TIV as covariate	33.9677	< 0.001	3.8461	large
Age matched	Sex (male):age (months)	Proportions	Power-corrected proportions (PCP)	6.8091	< 0.001	0.771	moderate
Age matched	Sex (male):age (months)	Proportions	Residuals	17.5713	< 0.001	1.9896	large
Age matched	Sex (male):age (months)	Proportions	TIV as covariate	11.7921	< 0.001	1.3352	large
Age matched	Sex (male):age (months)	Power-corrected proportions (PCP)	Residuals	20.835	< 0.001	2.3591	large
Age matched	Sex (male):age (months)	Power-corrected proportions (PCP)	TIV as covariate	11.8285	< 0.001	1.3393	large
Age matched	Sex (male):age (months)	Residuals	TIV as covariate	-10.1787	< 0.001	-1.1525	large
Not matched	Intercept (for female)	Gold Standard	Raw values	37.8536	< 0.001	4.2861	large
Not matched	Intercept (for female)	Gold Standard	Proportions	-19.2774	< 0.001	-2.1827	large
Not matched	Intercept (for female)	Gold Standard	Power-corrected proportions (PCP)	3.2035	0.004	0.3627	small
Not matched	Intercept (for female)	Gold Standard	Residuals	3.4925	0.002	0.3954	small
Not matched	Intercept (for female)	Gold Standard	TIV as covariate	-0.241	0.81	-0.0273	negligible
Not matched	Intercept (for female)	Raw values	Proportions	-43.8307	< 0.001	-4.9629	large
Not matched	Intercept (for female)	Raw values	Power-corrected proportions (PCP)	-42.3061	< 0.001	-4.7902	large
Not matched	Intercept (for female)	Raw values	Residuals	-42.3964	< 0.001	-4.8004	large
Not matched	Intercept (for female)	Raw values	TIV as covariate	-40.7324	< 0.001	-4.612	large
Not matched	Intercept (for female)	Proportions	Power-corrected proportions (PCP)	22.8578	< 0.001	2.5881	large
Not matched	Intercept (for female)	Proportions	Residuals	23.1693	< 0.001	2.6234	large
Not matched	Intercept (for female)	Proportions	TIV as covariate	20.6511	< 0.001	2.3383	large
Not matched	Intercept (for female)	Power-corrected proportions (PCP)	Residuals	7.2238	< 0.001	0.8179	large
Not matched	Intercept (for female)	Power-corrected proportions (PCP)	TIV as covariate	-4.6772	< 0.001	-0.5296	moderate
Not matched	Intercept (for female)	Residuals	TIV as covariate	-5.0664	< 0.001	-0.5737	moderate
Not matched	Sex (male)	Gold Standard	Raw values	-38.1094	< 0.001	-4.315	large
Not matched	Sex (male)	Gold Standard	Proportions	19.432	< 0.001	2.2002	large
Not matched	Sex (male)	Gold Standard	Power-corrected proportions (PCP)	-3.5469	0.001	-0.4016	small
Not matched	Sex (male)	Gold Standard	Residuals	-4.0524	< 0.001	-0.4588	small
Not matched	Sex (male)	Gold Standard	TIV as covariate	-0.6418	0.523	-0.0727	negligible
Not matched	Sex (male)	Raw values	Proportions	44.0936	< 0.001	4.9926	large
Not matched	Sex (male)	Raw values	Power-corrected proportions (PCP)	42.5332	< 0.001	4.8159	large
Not matched	Sex (male)	Raw values	Residuals	42.6084	< 0.001	4.8245	large
Not matched	Sex (male)	Raw values	TIV as covariate	40.8674	< 0.001	4.6273	large
Not matched	Sex (male)	Proportions	Power-corrected proportions (PCP)	-22.8855	< 0.001	-2.5913	large
Not matched	Sex (male)	Proportions	Residuals	-23.2774	< 0.001	-2.6356	large
Not matched	Sex (male)	Proportions	TIV as covariate	-20.7686	< 0.001	-2.3516	large
Not matched	Sex (male)	Power-corrected proportions (PCP)	Residuals	-12.2611	< 0.001	-1.3883	large
Not matched	Sex (male)	Power-corrected proportions (PCP)	TIV as covariate	4.5124	< 0.001	0.5109	moderate
Not matched	Sex (male)	Residuals	TIV as covariate	5.187	< 0.001	0.5873	moderate
Not matched	Age (months)	Gold Standard	Raw values	-7.9736	< 0.001	-0.9028	large
Not matched	Age (months)	Gold Standard	Proportions	14.1302	< 0.001	1.5999	large
Not matched	Age (months)	Gold Standard	Power-corrected proportions (PCP)	14.3616	< 0.001	1.6261	large
Not matched	Age (months)	Gold Standard	Residuals	12.0385	< 0.001	1.3631	large
Not matched	Age (months)	Gold Standard	TIV as covariate	-3.6164	0.001	-0.4095	small
Not matched	Age (months)	Raw values	Proportions	19.423	< 0.001	2.1992	large
Not matched	Age (months)	Raw values	Power-corrected proportions (PCP)	17.2837	< 0.001	1.957	large
Not matched	Age (months)	Raw values	Residuals	16.3614	< 0.001	1.8526	large
Not matched	Age (months)	Raw values	TIV as covariate	37.5186	< 0.001	4.2481	large
Not matched	Age (months)	Proportions	Power-corrected proportions (PCP)	1.9665	0.053	0.2227	small
Not matched	Age (months)	Proportions	Residuals	-8.5164	< 0.001	-0.9643	large
Not matched	Age (months)	Proportions	TIV as covariate	-16.7136	< 0.001	-1.8924	large
Not matched	Age (months)	Power-corrected proportions (PCP)	Residuals	-19.2898	< 0.001	-2.1841	large
Not matched	Age (months)	Power-corrected proportions (PCP)	TIV as covariate	-14.8393	< 0.001	-1.6802	large
Not matched	Age (months)	Residuals	TIV as covariate	-13.5014	< 0.001	-1.5287	large
Not matched	Sex (male):age (months)	Gold Standard	Raw values	1.263	0.42	0.143	negligible
Not matched	Sex (male):age (months)	Gold Standard	Proportions	4.8635	< 0.001	0.5507	moderate
Not matched	Sex (male):age (months)	Gold Standard	Power-corrected proportions (PCP)	4.6552	< 0.001	0.5271	moderate
Not matched	Sex (male):age (months)	Gold Standard	Residuals	10.2631	< 0.001	1.1621	large
Not matched	Sex (male):age (months)	Gold Standard	TIV as covariate	9.294	< 0.001	1.0523	large
Not matched	Sex (male):age (months)	Raw values	Proportions	7.6764	< 0.001	0.8692	large
Not matched	Sex (male):age (months)	Raw values	Power-corrected proportions (PCP)	9.6934	< 0.001	1.0976	large
Not matched	Sex (male):age (months)	Raw values	Residuals	23.9958	< 0.001	2.717	large
Not matched	Sex (male):age (months)	Raw values	TIV as covariate	34.8797	< 0.001	3.9493	large
Not matched	Sex (male):age (months)	Proportions	Power-corrected proportions (PCP)	-0.2147	0.831	-0.0243	negligible
Not matched	Sex (male):age (months)	Proportions	Residuals	15.3868	< 0.001	1.7422	large
Not matched	Sex (male):age (months)	Proportions	TIV as covariate	9.7116	< 0.001	1.0996	large
Not matched	Sex (male):age (months)	Power-corrected proportions (PCP)	Residuals	22.0274	< 0.001	2.4941	large
Not matched	Sex (male):age (months)	Power-corrected proportions (PCP)	TIV as covariate	13.0568	< 0.001	1.4784	large
Not matched	Sex (male):age (months)	Residuals	TIV as covariate	-8.9279	< 0.001	-1.0109	large
Extreme sample	Intercept (for female)	Gold Standard	Raw values	39.188	< 0.001	4.4372	large
Extreme sample	Intercept (for female)	Gold Standard	Proportions	-19.67	< 0.001	-2.2272	large
Extreme sample	Intercept (for female)	Gold Standard	Power-corrected proportions (PCP)	0.9035	0.804	0.1023	negligible
Extreme sample	Intercept (for female)	Gold Standard	Residuals	1.1823	0.804	0.1339	negligible
Extreme sample	Intercept (for female)	Gold Standard	TIV as covariate	-0.3088	0.804	-0.035	negligible
Extreme sample	Intercept (for female)	Raw values	Proportions	-45.9845	< 0.001	-5.2067	large
Extreme sample	Intercept (for female)	Raw values	Power-corrected proportions (PCP)	-43.9358	< 0.001	-4.9747	large
Extreme sample	Intercept (for female)	Raw values	Residuals	-44.0006	< 0.001	-4.9821	large
Extreme sample	Intercept (for female)	Raw values	TIV as covariate	-41.4654	< 0.001	-4.695	large
Extreme sample	Intercept (for female)	Proportions	Power-corrected proportions (PCP)	22.9175	< 0.001	2.5949	large
Extreme sample	Intercept (for female)	Proportions	Residuals	23.2371	< 0.001	2.6311	large
Extreme sample	Intercept (for female)	Proportions	TIV as covariate	21.1195	< 0.001	2.3913	large
Extreme sample	Intercept (for female)	Power-corrected proportions (PCP)	Residuals	7.742	< 0.001	0.8766	large
Extreme sample	Intercept (for female)	Power-corrected proportions (PCP)	TIV as covariate	-1.2888	0.804	-0.1459	negligible
Extreme sample	Intercept (for female)	Residuals	TIV as covariate	-1.6481	0.515	-0.1866	negligible
Extreme sample	Sex (male)	Gold Standard	Raw values	-39.5913	< 0.001	-4.4828	large
Extreme sample	Sex (male)	Gold Standard	Proportions	19.8215	< 0.001	2.2443	large
Extreme sample	Sex (male)	Gold Standard	Power-corrected proportions (PCP)	-1.0519	0.69	-0.1191	negligible
Extreme sample	Sex (male)	Gold Standard	Residuals	-1.4561	0.596	-0.1649	negligible
Extreme sample	Sex (male)	Gold Standard	TIV as covariate	-0.2336	0.816	-0.0264	negligible
Extreme sample	Sex (male)	Raw values	Proportions	46.4603	< 0.001	5.2606	large
Extreme sample	Sex (male)	Raw values	Power-corrected proportions (PCP)	44.3355	< 0.001	5.02	large
Extreme sample	Sex (male)	Raw values	Residuals	44.3949	< 0.001	5.0267	large
Extreme sample	Sex (male)	Raw values	TIV as covariate	41.7053	< 0.001	4.7222	large
Extreme sample	Sex (male)	Proportions	Power-corrected proportions (PCP)	-22.9784	< 0.001	-2.6018	large
Extreme sample	Sex (male)	Proportions	Residuals	-23.3643	< 0.001	-2.6455	large
Extreme sample	Sex (male)	Proportions	TIV as covariate	-21.2339	< 0.001	-2.4043	large
Extreme sample	Sex (male)	Power-corrected proportions (PCP)	Residuals	-11.0019	< 0.001	-1.2457	large
Extreme sample	Sex (male)	Power-corrected proportions (PCP)	TIV as covariate	1.2102	0.69	0.137	negligible
Extreme sample	Sex (male)	Residuals	TIV as covariate	1.7199	0.448	0.1947	negligible
Extreme sample	Age (months)	Gold Standard	Raw values	-5.2472	< 0.001	-0.5941	moderate
Extreme sample	Age (months)	Gold Standard	Proportions	5.5822	< 0.001	0.6321	moderate
Extreme sample	Age (months)	Gold Standard	Power-corrected proportions (PCP)	9.3512	< 0.001	1.0588	large
Extreme sample	Age (months)	Gold Standard	Residuals	5.6633	< 0.001	0.6412	moderate
Extreme sample	Age (months)	Gold Standard	TIV as covariate	-8.0807	< 0.001	-0.915	large
Extreme sample	Age (months)	Raw values	Proportions	10.8241	< 0.001	1.2256	large
Extreme sample	Age (months)	Raw values	Power-corrected proportions (PCP)	12.783	< 0.001	1.4474	large
Extreme sample	Age (months)	Raw values	Residuals	10.9709	< 0.001	1.2422	large
Extreme sample	Age (months)	Raw values	TIV as covariate	-37.82	< 0.001	-4.2823	large
Extreme sample	Age (months)	Proportions	Power-corrected proportions (PCP)	8.4676	< 0.001	0.9588	large
Extreme sample	Age (months)	Proportions	Residuals	-0.7555	0.452	-0.0855	negligible
Extreme sample	Age (months)	Proportions	TIV as covariate	-13.33	< 0.001	-1.5093	large
Extreme sample	Age (months)	Power-corrected proportions (PCP)	Residuals	-18.5534	< 0.001	-2.1008	large
Extreme sample	Age (months)	Power-corrected proportions (PCP)	TIV as covariate	-14.8848	< 0.001	-1.6854	large
Extreme sample	Age (months)	Residuals	TIV as covariate	-13.5384	< 0.001	-1.5329	large
Extreme sample	Sex (male):age (months)	Gold Standard	Raw values	3.5454	0.001	0.4014	small
Extreme sample	Sex (male):age (months)	Gold Standard	Proportions	5.0872	< 0.001	0.576	moderate
Extreme sample	Sex (male):age (months)	Gold Standard	Power-corrected proportions (PCP)	5.4854	< 0.001	0.6211	moderate
Extreme sample	Sex (male):age (months)	Gold Standard	Residuals	11.4825	< 0.001	1.3001	large
Extreme sample	Sex (male):age (months)	Gold Standard	TIV as covariate	10.407	< 0.001	1.1784	large
Extreme sample	Sex (male):age (months)	Raw values	Proportions	3.21	0.002	0.3635	small
Extreme sample	Sex (male):age (months)	Raw values	Power-corrected proportions (PCP)	5.935	< 0.001	0.672	moderate
Extreme sample	Sex (male):age (months)	Raw values	Residuals	23.0349	< 0.001	2.6082	large
Extreme sample	Sex (male):age (months)	Raw values	TIV as covariate	39.0973	< 0.001	4.4269	large
Extreme sample	Sex (male):age (months)	Proportions	Power-corrected proportions (PCP)	3.6664	0.001	0.4151	small
Extreme sample	Sex (male):age (months)	Proportions	Residuals	16.6389	< 0.001	1.884	large
Extreme sample	Sex (male):age (months)	Proportions	TIV as covariate	10.6216	< 0.001	1.2027	large
Extreme sample	Sex (male):age (months)	Power-corrected proportions (PCP)	Residuals	21.2425	< 0.001	2.4052	large
Extreme sample	Sex (male):age (months)	Power-corrected proportions (PCP)	TIV as covariate	12.0164	< 0.001	1.3606	large
Extreme sample	Sex (male):age (months)	Residuals	TIV as covariate	-10.4279	< 0.001	-1.1807	large

## Sheet: regional_dbm_tiv_summary
Sample	Method	Term	Mean estimate	Median estimate	Min estimate	Max estimate	SD estimate
TIV and age matched	Raw values	Intercept (for female)	-0.0293	-0.0167	-0.2751	0.2116	0.0885
TIV and age matched	Raw values	Age (months)	-0.1262	-0.119	-0.4005	0.0538	0.0794
TIV and age matched	Raw values	Sex (male)	0.059	0.0334	-0.4195	0.554	0.1771
TIV and age matched	Raw values	Sex (male):age (months)	0.0021	0.0047	-0.0628	0.0844	0.0303
TIV and age matched	Proportions	Intercept (for female)	-0.0218	-0.0134	-0.2395	0.1759	0.0718
TIV and age matched	Proportions	Age (months)	-0.1148	-0.1146	-0.2705	0.0311	0.0587
TIV and age matched	Proportions	Sex (male)	0.0439	0.0268	-0.3487	0.4823	0.1437
TIV and age matched	Proportions	Sex (male):age (months)	0.0026	0.003	-0.0505	0.0717	0.0248
TIV and age matched	Power-corrected proportions (PCP)	Intercept (for female)	-0.03	-0.0168	-0.2782	0.2117	0.09
TIV and age matched	Power-corrected proportions (PCP)	Age (months)	-0.1258	-0.1183	-0.414	0.0537	0.0809
TIV and age matched	Power-corrected proportions (PCP)	Sex (male)	0.0604	0.0336	-0.4195	0.5604	0.1801
TIV and age matched	Power-corrected proportions (PCP)	Sex (male):age (months)	0.002	0.0049	-0.0674	0.0846	0.0307
TIV and age matched	Residuals	Intercept (for female)	-0.0299	-0.0168	-0.2779	0.2117	0.0899
TIV and age matched	Residuals	Age (months)	-0.1258	-0.1182	-0.414	0.0537	0.0809
TIV and age matched	Residuals	Sex (male)	0.0602	0.0336	-0.4195	0.5598	0.18
TIV and age matched	Residuals	Sex (male):age (months)	0.002	0.0048	-0.0668	0.0846	0.0306
TIV and age matched	TIV as covariate	Intercept (for female)	-0.0294	-0.0167	-0.2755	0.2116	0.0887
TIV and age matched	TIV as covariate	Age (months)	-0.1245	-0.118	-0.395	0.0536	0.0787
TIV and age matched	TIV as covariate	Sex (male)	0.0592	0.0334	-0.4195	0.555	0.1775
TIV and age matched	TIV as covariate	Sex (male):age (months)	0.0022	0.0048	-0.0633	0.0845	0.0302
TIV and age matched	TIV as covariate	TIV	-0.0725	-0.0569	-0.314	0.0817	0.0873
Age matched	Raw values	Intercept (for female)	0.0556	0.0401	-0.122	0.3315	0.0929
Age matched	Raw values	Age (months)	-0.1267	-0.1175	-0.4039	0.0724	0.0859
Age matched	Raw values	Sex (male)	-0.1112	-0.0803	-0.6645	0.2455	0.186
Age matched	Raw values	Sex (male):age (months)	-0.0138	-0.0105	-0.1175	0.0636	0.0323
Age matched	Proportions	Intercept (for female)	0.4387	0.4442	0.2778	0.5956	0.0786
Age matched	Proportions	Age (months)	-0.1048	-0.1061	-0.2304	0.0322	0.0533
Age matched	Proportions	Sex (male)	-0.8792	-0.8911	-1.1933	-0.5593	0.1566
Age matched	Proportions	Sex (male):age (months)	-0.0087	-0.0091	-0.0523	0.0494	0.0203
Age matched	Power-corrected proportions (PCP)	Intercept (for female)	-0.0186	-0.0119	-0.1629	0.1196	0.0517
Age matched	Power-corrected proportions (PCP)	Age (months)	-0.1264	-0.1175	-0.4361	0.0747	0.0894
Age matched	Power-corrected proportions (PCP)	Sex (male)	0.0375	0.0238	-0.2385	0.3278	0.1037
Age matched	Power-corrected proportions (PCP)	Sex (male):age (months)	-0.0142	-0.0105	-0.1257	0.0638	0.0342
Age matched	Residuals	Intercept (for female)	-0.0178	-0.0118	-0.1608	0.1218	0.0517
Age matched	Residuals	Age (months)	-0.1276	-0.1175	-0.4459	0.0748	0.0909
Age matched	Residuals	Sex (male)	0.0358	0.0237	-0.2428	0.3236	0.1036
Age matched	Residuals	Sex (male):age (months)	-0.0112	-0.0104	-0.1157	0.0649	0.032
Age matched	TIV as covariate	Intercept (for female)	-0.0251	-0.0149	-0.2768	0.2084	0.0872
Age matched	TIV as covariate	Age (months)	-0.124	-0.1186	-0.3951	0.0718	0.0845
Age matched	TIV as covariate	Sex (male)	0.0504	0.0298	-0.4155	0.5572	0.1749
Age matched	TIV as covariate	Sex (male):age (months)	-0.0104	-0.0104	-0.1028	0.0644	0.0305
Age matched	TIV as covariate	TIV	-0.1242	-0.0973	-0.525	0.12	0.1412
Not matched	Raw values	Intercept (for female)	0.0527	0.0393	-0.122	0.3204	0.0924
Not matched	Raw values	Age (months)	-0.1301	-0.1263	-0.3736	0.0371	0.0799
Not matched	Raw values	Sex (male)	-0.1045	-0.0761	-0.6371	0.2448	0.1843
Not matched	Raw values	Sex (male):age (months)	-0.0123	-0.0122	-0.1146	0.0455	0.0309
Not matched	Proportions	Intercept (for female)	0.4277	0.43	0.2713	0.5828	0.079
Not matched	Proportions	Age (months)	-0.1028	-0.0971	-0.2276	0.0126	0.0504
Not matched	Proportions	Sex (male)	-0.8559	-0.86	-1.1648	-0.5435	0.1567
Not matched	Proportions	Sex (male):age (months)	-0.0161	-0.0194	-0.0616	0.0403	0.0207
Not matched	Power-corrected proportions (PCP)	Intercept (for female)	-0.0254	-0.0212	-0.169	0.1294	0.0555
Not matched	Power-corrected proportions (PCP)	Age (months)	-0.1304	-0.1246	-0.4078	0.0388	0.0836
Not matched	Power-corrected proportions (PCP)	Sex (male)	0.0519	0.0434	-0.2584	0.3479	0.1121
Not matched	Power-corrected proportions (PCP)	Sex (male):age (months)	-0.0111	-0.0102	-0.1187	0.0464	0.0317
Not matched	Residuals	Intercept (for female)	-0.0245	-0.0207	-0.1677	0.1313	0.0555
Not matched	Residuals	Age (months)	-0.1315	-0.1252	-0.4168	0.0388	0.085
Not matched	Residuals	Sex (male)	0.0499	0.0419	-0.2622	0.3446	0.1121
Not matched	Residuals	Sex (male):age (months)	-0.0083	-0.0085	-0.1103	0.048	0.0295
Not matched	TIV as covariate	Intercept (for female)	-0.0286	-0.0189	-0.2743	0.2189	0.0914
Not matched	TIV as covariate	Age (months)	-0.1279	-0.1222	-0.368	0.0365	0.079
Not matched	TIV as covariate	Sex (male)	0.0581	0.0381	-0.4368	0.5546	0.1839
Not matched	TIV as covariate	Sex (male):age (months)	-0.0075	-0.0084	-0.0966	0.0477	0.0279
Not matched	TIV as covariate	TIV	-0.1269	-0.1053	-0.5366	0.12	0.1419
Extreme sample	Raw values	Intercept (for female)	0.0957	0.074	-0.1105	0.4468	0.1223
Extreme sample	Raw values	Age (months)	-0.1164	-0.1092	-0.3485	0.0691	0.0797
Extreme sample	Raw values	Sex (male)	-0.1907	-0.1475	-0.8954	0.2209	0.2449
Extreme sample	Raw values	Sex (male):age (months)	-0.0229	-0.0235	-0.108	0.0549	0.0273
Extreme sample	Proportions	Intercept (for female)	0.6023	0.6046	0.3884	0.7642	0.0916
Extreme sample	Proportions	Age (months)	-0.0667	-0.0614	-0.1877	0.0624	0.0479
Extreme sample	Proportions	Sex (male)	-1.2086	-1.2145	-1.5341	-0.7816	0.1823
Extreme sample	Proportions	Sex (male):age (months)	-0.0237	-0.0251	-0.0642	0.0294	0.019
Extreme sample	Power-corrected proportions (PCP)	Intercept (for female)	-0.0128	-0.0108	-0.0839	0.0691	0.0272
Extreme sample	Power-corrected proportions (PCP)	Age (months)	-0.1215	-0.1116	-0.4079	0.0658	0.0867
Extreme sample	Power-corrected proportions (PCP)	Sex (male)	0.0267	0.0221	-0.1389	0.1718	0.055
Extreme sample	Power-corrected proportions (PCP)	Sex (male):age (months)	-0.0218	-0.0229	-0.1097	0.0558	0.0279
Extreme sample	Residuals	Intercept (for female)	-0.0118	-0.0094	-0.0815	0.0716	0.0271
Extreme sample	Residuals	Age (months)	-0.1228	-0.1119	-0.4194	0.0668	0.0886
Extreme sample	Residuals	Sex (male)	0.0246	0.0196	-0.1438	0.1671	0.0549
Extreme sample	Residuals	Sex (male):age (months)	-0.0184	-0.0185	-0.1015	0.0569	0.0266
Extreme sample	TIV as covariate	Intercept (for female)	-0.0225	-0.0188	-0.2612	0.2259	0.0851
Extreme sample	TIV as covariate	Age (months)	-0.1188	-0.1113	-0.3571	0.0704	0.0811
Extreme sample	TIV as covariate	Sex (male)	0.0462	0.0388	-0.4527	0.5298	0.1714
Extreme sample	TIV as covariate	Sex (male):age (months)	-0.0175	-0.019	-0.0938	0.0564	0.0252
Extreme sample	TIV as covariate	TIV	-0.1421	-0.108	-0.5801	0.1138	0.154

## Sheet: regional_dbm_tiv_stats
Sample	Term	Method 1	Method 2	t-statistic	Adjusted p-value (FDR)	Cohen's d	Cohen's d magnitude
Age matched	Intercept (for female)	Gold Standard	Raw values	-8.0078	< 0.001	-0.9067	large
Age matched	Intercept (for female)	Gold Standard	Proportions	-40.5846	< 0.001	-4.5953	large
Age matched	Intercept (for female)	Gold Standard	Power-corrected proportions (PCP)	-2.5034	0.043	-0.2835	small
Age matched	Intercept (for female)	Gold Standard	Residuals	-2.6906	0.035	-0.3046	small
Age matched	Intercept (for female)	Gold Standard	TIV as covariate	-3.8187	0.001	-0.4324	small
Age matched	Intercept (for female)	Raw values	Proportions	-53.3459	< 0.001	-6.0402	large
Age matched	Intercept (for female)	Raw values	Power-corrected proportions (PCP)	7.8384	< 0.001	0.8875	large
Age matched	Intercept (for female)	Raw values	Residuals	7.8027	< 0.001	0.8835	large
Age matched	Intercept (for female)	Raw values	TIV as covariate	7.7634	< 0.001	0.879	large
Age matched	Intercept (for female)	Proportions	Power-corrected proportions (PCP)	48.5751	< 0.001	5.5	large
Age matched	Intercept (for female)	Proportions	Residuals	48.6043	< 0.001	5.5033	large
Age matched	Intercept (for female)	Proportions	TIV as covariate	40.8134	< 0.001	4.6212	large
Age matched	Intercept (for female)	Power-corrected proportions (PCP)	Residuals	-5.6405	< 0.001	-0.6387	moderate
Age matched	Intercept (for female)	Power-corrected proportions (PCP)	TIV as covariate	1.5909	0.154	0.1801	negligible
Age matched	Intercept (for female)	Residuals	TIV as covariate	1.7916	0.154	0.2029	small
Age matched	Sex (male)	Gold Standard	Raw values	8.0169	< 0.001	0.9077	large
Age matched	Sex (male)	Gold Standard	Proportions	40.6149	< 0.001	4.5987	large
Age matched	Sex (male)	Gold Standard	Power-corrected proportions (PCP)	2.5374	0.04	0.2873	small
Age matched	Sex (male)	Gold Standard	Residuals	2.7243	0.032	0.3085	small
Age matched	Sex (male)	Gold Standard	TIV as covariate	3.8725	0.001	0.4385	small
Age matched	Sex (male)	Raw values	Proportions	53.0661	< 0.001	6.0086	large
Age matched	Sex (male)	Raw values	Power-corrected proportions (PCP)	-7.8379	< 0.001	-0.8875	large
Age matched	Sex (male)	Raw values	Residuals	-7.8019	< 0.001	-0.8834	large
Age matched	Sex (male)	Raw values	TIV as covariate	-7.7643	< 0.001	-0.8791	large
Age matched	Sex (male)	Proportions	Power-corrected proportions (PCP)	-48.7098	< 0.001	-5.5153	large
Age matched	Sex (male)	Proportions	Residuals	-48.7362	< 0.001	-5.5183	large
Age matched	Sex (male)	Proportions	TIV as covariate	-40.8113	< 0.001	-4.621	large
Age matched	Sex (male)	Power-corrected proportions (PCP)	Residuals	5.6224	< 0.001	0.6366	moderate
Age matched	Sex (male)	Power-corrected proportions (PCP)	TIV as covariate	-1.601	0.151	-0.1813	negligible
Age matched	Sex (male)	Residuals	TIV as covariate	-1.8006	0.151	-0.2039	small
Age matched	Age (months)	Gold Standard	Raw values	0.2341	1	0.0265	negligible
Age matched	Age (months)	Gold Standard	Proportions	-5.1405	< 0.001	-0.582	moderate
Age matched	Age (months)	Gold Standard	Power-corrected proportions (PCP)	0.0611	1	0.0069	negligible
Age matched	Age (months)	Gold Standard	Residuals	0.5742	1	0.065	negligible
Age matched	Age (months)	Gold Standard	TIV as covariate	-1.0739	1	-0.1216	negligible
Age matched	Age (months)	Raw values	Proportions	-4.9692	< 0.001	-0.5626	moderate
Age matched	Age (months)	Raw values	Power-corrected proportions (PCP)	-0.542	1	-0.0614	negligible
Age matched	Age (months)	Raw values	Residuals	1.0559	1	0.1196	negligible
Age matched	Age (months)	Raw values	TIV as covariate	-8.1852	< 0.001	-0.9268	large
Age matched	Age (months)	Proportions	Power-corrected proportions (PCP)	4.3835	< 0.001	0.4963	small
Age matched	Age (months)	Proportions	Residuals	4.4641	< 0.001	0.5055	moderate
Age matched	Age (months)	Proportions	TIV as covariate	4.5766	< 0.001	0.5182	moderate
Age matched	Age (months)	Power-corrected proportions (PCP)	Residuals	5.4542	< 0.001	0.6176	moderate
Age matched	Age (months)	Power-corrected proportions (PCP)	TIV as covariate	-2.8003	0.045	-0.3171	small
Age matched	Age (months)	Residuals	TIV as covariate	-3.4868	0.006	-0.3948	small
Age matched	Sex (male):age (months)	Gold Standard	Raw values	5.6529	< 0.001	0.6401	moderate
Age matched	Sex (male):age (months)	Gold Standard	Proportions	3.95	0.001	0.4473	small
Age matched	Sex (male):age (months)	Gold Standard	Power-corrected proportions (PCP)	5.628	< 0.001	0.6372	moderate
Age matched	Sex (male):age (months)	Gold Standard	Residuals	4.563	< 0.001	0.5167	moderate
Age matched	Sex (male):age (months)	Gold Standard	TIV as covariate	4.4332	< 0.001	0.502	moderate
Age matched	Sex (male):age (months)	Raw values	Proportions	-2.7646	0.036	-0.313	small
Age matched	Sex (male):age (months)	Raw values	Power-corrected proportions (PCP)	1.1678	0.492	0.1322	negligible
Age matched	Sex (male):age (months)	Raw values	Residuals	-8.1964	< 0.001	-0.9281	large
Age matched	Sex (male):age (months)	Raw values	TIV as covariate	-7.733	< 0.001	-0.8756	large
Age matched	Sex (male):age (months)	Proportions	Power-corrected proportions (PCP)	2.5695	0.048	0.2909	small
Age matched	Sex (male):age (months)	Proportions	Residuals	1.4081	0.489	0.1594	negligible
Age matched	Sex (male):age (months)	Proportions	TIV as covariate	1.0548	0.492	0.1194	negligible
Age matched	Sex (male):age (months)	Power-corrected proportions (PCP)	Residuals	-5.6384	< 0.001	-0.6384	moderate
Age matched	Sex (male):age (months)	Power-corrected proportions (PCP)	TIV as covariate	-5.3827	< 0.001	-0.6095	moderate
Age matched	Sex (male):age (months)	Residuals	TIV as covariate	-2.8456	0.034	-0.3222	small
Not matched	Intercept (for female)	Gold Standard	Raw values	-8.0343	< 0.001	-0.9097	large
Not matched	Intercept (for female)	Gold Standard	Proportions	-40.3459	< 0.001	-4.5683	large
Not matched	Intercept (for female)	Gold Standard	Power-corrected proportions (PCP)	-0.9925	1	-0.1124	negligible
Not matched	Intercept (for female)	Gold Standard	Residuals	-1.2324	1	-0.1395	negligible
Not matched	Intercept (for female)	Gold Standard	TIV as covariate	-0.4985	1	-0.0564	negligible
Not matched	Intercept (for female)	Raw values	Proportions	-53.9279	< 0.001	-6.1061	large
Not matched	Intercept (for female)	Raw values	Power-corrected proportions (PCP)	8.295	< 0.001	0.9392	large
Not matched	Intercept (for female)	Raw values	Residuals	8.2421	< 0.001	0.9332	large
Not matched	Intercept (for female)	Raw values	TIV as covariate	7.895	< 0.001	0.8939	large
Not matched	Intercept (for female)	Proportions	Power-corrected proportions (PCP)	47.6625	< 0.001	5.3967	large
Not matched	Intercept (for female)	Proportions	Residuals	47.607	< 0.001	5.3904	large
Not matched	Intercept (for female)	Proportions	TIV as covariate	40.0883	< 0.001	4.5391	large
Not matched	Intercept (for female)	Power-corrected proportions (PCP)	Residuals	-6.6657	< 0.001	-0.7547	moderate
Not matched	Intercept (for female)	Power-corrected proportions (PCP)	TIV as covariate	0.769	1	0.0871	negligible
Not matched	Intercept (for female)	Residuals	TIV as covariate	0.9917	1	0.1123	negligible
Not matched	Sex (male)	Gold Standard	Raw values	8.0663	< 0.001	0.9133	large
Not matched	Sex (male)	Gold Standard	Proportions	40.4924	< 0.001	4.5849	large
Not matched	Sex (male)	Gold Standard	Power-corrected proportions (PCP)	0.92	1	0.1042	negligible
Not matched	Sex (male)	Gold Standard	Residuals	1.1906	1	0.1348	negligible
Not matched	Sex (male)	Gold Standard	TIV as covariate	0.3183	1	0.036	negligible
Not matched	Sex (male)	Raw values	Proportions	53.6892	< 0.001	6.0791	large
Not matched	Sex (male)	Raw values	Power-corrected proportions (PCP)	-8.2887	< 0.001	-0.9385	large
Not matched	Sex (male)	Raw values	Residuals	-8.2382	< 0.001	-0.9328	large
Not matched	Sex (male)	Raw values	TIV as covariate	-7.8949	< 0.001	-0.8939	large
Not matched	Sex (male)	Proportions	Power-corrected proportions (PCP)	-47.569	< 0.001	-5.3861	large
Not matched	Sex (male)	Proportions	Residuals	-47.5508	< 0.001	-5.3841	large
Not matched	Sex (male)	Proportions	TIV as covariate	-39.9884	< 0.001	-4.5278	large
Not matched	Sex (male)	Power-corrected proportions (PCP)	Residuals	7.176	< 0.001	0.8125	large
Not matched	Sex (male)	Power-corrected proportions (PCP)	TIV as covariate	-0.7477	1	-0.0847	negligible
Not matched	Sex (male)	Residuals	TIV as covariate	-0.9962	1	-0.1128	negligible
Not matched	Age (months)	Gold Standard	Raw values	1.9711	0.209	0.2232	small
Not matched	Age (months)	Gold Standard	Proportions	-5.0118	< 0.001	-0.5675	moderate
Not matched	Age (months)	Gold Standard	Power-corrected proportions (PCP)	2.1894	0.158	0.2479	small
Not matched	Age (months)	Gold Standard	Residuals	2.6576	0.057	0.3009	small
Not matched	Age (months)	Gold Standard	TIV as covariate	0.873	0.77	0.0988	negligible
Not matched	Age (months)	Raw values	Proportions	-6.5642	< 0.001	-0.7432	moderate
Not matched	Age (months)	Raw values	Power-corrected proportions (PCP)	0.4607	0.77	0.0522	negligible
Not matched	Age (months)	Raw values	Residuals	1.6568	0.306	0.1876	negligible
Not matched	Age (months)	Raw values	TIV as covariate	-8.2331	< 0.001	-0.9322	large
Not matched	Age (months)	Proportions	Power-corrected proportions (PCP)	5.868	< 0.001	0.6644	moderate
Not matched	Age (months)	Proportions	Residuals	5.8824	< 0.001	0.6661	moderate
Not matched	Age (months)	Proportions	TIV as covariate	6.28	< 0.001	0.7111	moderate
Not matched	Age (months)	Power-corrected proportions (PCP)	Residuals	5.2823	< 0.001	0.5981	moderate
Not matched	Age (months)	Power-corrected proportions (PCP)	TIV as covariate	-2.9738	0.028	-0.3367	small
Not matched	Age (months)	Residuals	TIV as covariate	-3.5385	0.005	-0.4007	small
Not matched	Sex (male):age (months)	Gold Standard	Raw values	5.0385	< 0.001	0.5705	moderate
Not matched	Sex (male):age (months)	Gold Standard	Proportions	6.5872	< 0.001	0.7459	moderate
Not matched	Sex (male):age (months)	Gold Standard	Power-corrected proportions (PCP)	4.4889	< 0.001	0.5083	moderate
Not matched	Sex (male):age (months)	Gold Standard	Residuals	3.5335	0.003	0.4001	small
Not matched	Sex (male):age (months)	Gold Standard	TIV as covariate	3.4125	0.004	0.3864	small
Not matched	Sex (male):age (months)	Raw values	Proportions	2.2852	0.049	0.2588	small
Not matched	Sex (male):age (months)	Raw values	Power-corrected proportions (PCP)	-3.718	0.002	-0.421	small
Not matched	Sex (male):age (months)	Raw values	Residuals	-8.9171	< 0.001	-1.0097	large
Not matched	Sex (male):age (months)	Raw values	TIV as covariate	-8.0011	< 0.001	-0.9059	large
Not matched	Sex (male):age (months)	Proportions	Power-corrected proportions (PCP)	-2.6901	0.026	-0.3046	small
Not matched	Sex (male):age (months)	Proportions	Residuals	-5.059	< 0.001	-0.5728	moderate
Not matched	Sex (male):age (months)	Proportions	TIV as covariate	-6.3736	< 0.001	-0.7217	moderate
Not matched	Sex (male):age (months)	Power-corrected proportions (PCP)	Residuals	-5.75	< 0.001	-0.6511	moderate
Not matched	Sex (male):age (months)	Power-corrected proportions (PCP)	TIV as covariate	-5.2261	< 0.001	-0.5917	moderate
Not matched	Sex (male):age (months)	Residuals	TIV as covariate	-2.2914	0.049	-0.2594	small
Extreme sample	Intercept (for female)	Gold Standard	Raw values	-8.0131	< 0.001	-0.9073	large
Extreme sample	Intercept (for female)	Gold Standard	Proportions	-44.3441	< 0.001	-5.021	large
Extreme sample	Intercept (for female)	Gold Standard	Power-corrected proportions (PCP)	-2.341	0.065	-0.2651	small
Extreme sample	Intercept (for female)	Gold Standard	Residuals	-2.4808	0.061	-0.2809	small
Extreme sample	Intercept (for female)	Gold Standard	TIV as covariate	-2.8454	0.028	-0.3222	small
Extreme sample	Intercept (for female)	Raw values	Proportions	-52.316	< 0.001	-5.9236	large
Extreme sample	Intercept (for female)	Raw values	Power-corrected proportions (PCP)	7.9914	< 0.001	0.9048	large
Extreme sample	Intercept (for female)	Raw values	Residuals	7.953	< 0.001	0.9005	large
Extreme sample	Intercept (for female)	Raw values	TIV as covariate	8.1462	< 0.001	0.9224	large
Extreme sample	Intercept (for female)	Proportions	Power-corrected proportions (PCP)	58.4095	< 0.001	6.6136	large
Extreme sample	Intercept (for female)	Proportions	Residuals	58.263	< 0.001	6.597	large
Extreme sample	Intercept (for female)	Proportions	TIV as covariate	48.0188	< 0.001	5.4371	large
Extreme sample	Intercept (for female)	Power-corrected proportions (PCP)	Residuals	-4.7253	< 0.001	-0.535	moderate
Extreme sample	Intercept (for female)	Power-corrected proportions (PCP)	TIV as covariate	1.4769	0.216	0.1672	negligible
Extreme sample	Intercept (for female)	Residuals	TIV as covariate	1.6249	0.216	0.184	negligible
Extreme sample	Sex (male)	Gold Standard	Raw values	8.0037	< 0.001	0.9062	large
Extreme sample	Sex (male)	Gold Standard	Proportions	44.5128	< 0.001	5.0401	large
Extreme sample	Sex (male)	Gold Standard	Power-corrected proportions (PCP)	2.2943	0.074	0.2598	small
Extreme sample	Sex (male)	Gold Standard	Residuals	2.4465	0.067	0.277	small
Extreme sample	Sex (male)	Gold Standard	TIV as covariate	2.683	0.045	0.3038	small
Extreme sample	Sex (male)	Raw values	Proportions	51.981	< 0.001	5.8857	large
Extreme sample	Sex (male)	Raw values	Power-corrected proportions (PCP)	-7.9889	< 0.001	-0.9046	large
Extreme sample	Sex (male)	Raw values	Residuals	-7.9518	< 0.001	-0.9004	large
Extreme sample	Sex (male)	Raw values	TIV as covariate	-8.1483	< 0.001	-0.9226	large
Extreme sample	Sex (male)	Proportions	Power-corrected proportions (PCP)	-58.6747	< 0.001	-6.6436	large
Extreme sample	Sex (male)	Proportions	Residuals	-58.5612	< 0.001	-6.6308	large
Extreme sample	Sex (male)	Proportions	TIV as covariate	-48.0706	< 0.001	-5.4429	large
Extreme sample	Sex (male)	Power-corrected proportions (PCP)	Residuals	5.0559	< 0.001	0.5725	moderate
Extreme sample	Sex (male)	Power-corrected proportions (PCP)	TIV as covariate	-1.4687	0.214	-0.1663	negligible
Extreme sample	Sex (male)	Residuals	TIV as covariate	-1.6293	0.214	-0.1845	negligible
Extreme sample	Age (months)	Gold Standard	Raw values	-4.7068	< 0.001	-0.5329	moderate
Extreme sample	Age (months)	Gold Standard	Proportions	-12.1307	< 0.001	-1.3735	large
Extreme sample	Age (months)	Gold Standard	Power-corrected proportions (PCP)	-2.0969	0.079	-0.2374	small
Extreme sample	Age (months)	Gold Standard	Residuals	-1.4283	0.157	-0.1617	negligible
Extreme sample	Age (months)	Gold Standard	TIV as covariate	-3.4656	0.004	-0.3924	small
Extreme sample	Age (months)	Raw values	Proportions	-11.1966	< 0.001	-1.2678	large
Extreme sample	Age (months)	Raw values	Power-corrected proportions (PCP)	4.0976	< 0.001	0.464	small
Extreme sample	Age (months)	Raw values	Residuals	4.3016	< 0.001	0.4871	small
Extreme sample	Age (months)	Raw values	TIV as covariate	7.5423	< 0.001	0.854	large
Extreme sample	Age (months)	Proportions	Power-corrected proportions (PCP)	9.9936	< 0.001	1.1315	large
Extreme sample	Age (months)	Proportions	Residuals	9.815	< 0.001	1.1113	large
Extreme sample	Age (months)	Proportions	TIV as covariate	11.1701	< 0.001	1.2648	large
Extreme sample	Age (months)	Power-corrected proportions (PCP)	Residuals	4.8236	< 0.001	0.5462	moderate
Extreme sample	Age (months)	Power-corrected proportions (PCP)	TIV as covariate	-2.6063	0.033	-0.2951	small
Extreme sample	Age (months)	Residuals	TIV as covariate	-3.1581	0.009	-0.3576	small
Extreme sample	Sex (male):age (months)	Gold Standard	Raw values	7.1426	< 0.001	0.8087	large
Extreme sample	Sex (male):age (months)	Gold Standard	Proportions	7.5763	< 0.001	0.8578	large
Extreme sample	Sex (male):age (months)	Gold Standard	Power-corrected proportions (PCP)	6.7608	< 0.001	0.7655	moderate
Extreme sample	Sex (male):age (months)	Gold Standard	Residuals	5.5342	< 0.001	0.6266	moderate
Extreme sample	Sex (male):age (months)	Gold Standard	TIV as covariate	5.4319	< 0.001	0.615	moderate
Extreme sample	Sex (male):age (months)	Raw values	Proportions	0.5071	0.642	0.0574	negligible
Extreme sample	Sex (male):age (months)	Raw values	Power-corrected proportions (PCP)	-2.8558	0.022	-0.3234	small
Extreme sample	Sex (male):age (months)	Raw values	Residuals	-8.1471	< 0.001	-0.9225	large
Extreme sample	Sex (male):age (months)	Raw values	TIV as covariate	-8.0666	< 0.001	-0.9134	large
Extreme sample	Sex (male):age (months)	Proportions	Power-corrected proportions (PCP)	-0.9996	0.642	-0.1132	negligible
Extreme sample	Sex (male):age (months)	Proportions	Residuals	-3.4509	0.005	-0.3907	small
Extreme sample	Sex (male):age (months)	Proportions	TIV as covariate	-4.6274	< 0.001	-0.5239	moderate
Extreme sample	Sex (male):age (months)	Power-corrected proportions (PCP)	Residuals	-5.436	< 0.001	-0.6155	moderate
Extreme sample	Sex (male):age (months)	Power-corrected proportions (PCP)	TIV as covariate	-5.5366	< 0.001	-0.6269	moderate
Extreme sample	Sex (male):age (months)	Residuals	TIV as covariate	-2.5707	0.036	-0.2911	small

## Sheet: regional_sa_tiv_summary
Sample	Method	Term	Mean estimate	Median estimate	Min estimate	Max estimate	SD estimate
TIV and age matched	Raw values	Intercept (for female)	-0.0092	0.0028	-0.1347	0.0875	0.0548
TIV and age matched	Raw values	Age (months)	-0.1059	-0.1067	-0.2142	0.0061	0.0486
TIV and age matched	Raw values	Sex (male)	0.0186	-0.0056	-0.1749	0.2701	0.1098
TIV and age matched	Raw values	Sex (male):age (months)	-0.0021	-0.0015	-0.0785	0.0389	0.0204
TIV and age matched	Proportions	Intercept (for female)	-0.0087	0.0037	-0.1422	0.096	0.0589
TIV and age matched	Proportions	Age (months)	-0.1304	-0.1295	-0.2686	-0.009	0.0558
TIV and age matched	Proportions	Sex (male)	0.0176	-0.0075	-0.1919	0.2851	0.118
TIV and age matched	Proportions	Sex (male):age (months)	-0.0036	-0.0027	-0.0855	0.0415	0.0218
TIV and age matched	Power-corrected proportions (PCP)	Intercept (for female)	-0.0092	0.0035	-0.1445	0.096	0.0597
TIV and age matched	Power-corrected proportions (PCP)	Age (months)	-0.128	-0.1263	-0.2679	-0.0052	0.0564
TIV and age matched	Power-corrected proportions (PCP)	Sex (male)	0.0185	-0.007	-0.1918	0.2897	0.1195
TIV and age matched	Power-corrected proportions (PCP)	Sex (male):age (months)	-0.0033	-0.0023	-0.0864	0.0433	0.0222
TIV and age matched	Residuals	Intercept (for female)	-0.0098	0.0027	-0.1443	0.0954	0.0596
TIV and age matched	Residuals	Age (months)	-0.1283	-0.1268	-0.2687	-0.0061	0.0565
TIV and age matched	Residuals	Sex (male)	0.0197	-0.0054	-0.1908	0.2893	0.1193
TIV and age matched	Residuals	Sex (male):age (months)	-0.0028	-0.0023	-0.0845	0.044	0.0222
TIV and age matched	TIV as covariate	Intercept (for female)	-0.0092	0.0025	-0.1357	0.0884	0.0553
TIV and age matched	TIV as covariate	Age (months)	-0.1174	-0.1188	-0.2318	-0.0056	0.0497
TIV and age matched	TIV as covariate	Sex (male)	0.0186	-0.005	-0.1766	0.2721	0.1109
TIV and age matched	TIV as covariate	Sex (male):age (months)	-0.0024	-0.002	-0.077	0.0391	0.0203
TIV and age matched	TIV as covariate	TIV	0.3867	0.3993	0.185	0.5267	0.0897
Age matched	Raw values	Intercept (for female)	-0.375	-0.394	-0.4934	-0.1972	0.077
Age matched	Raw values	Age (months)	-0.0868	-0.0912	-0.165	0.0091	0.0436
Age matched	Raw values	Sex (male)	0.7581	0.7965	0.3976	0.9964	0.1549
Age matched	Raw values	Sex (male):age (months)	-0.009	-0.0101	-0.0294	0.031	0.0128
Age matched	Proportions	Intercept (for female)	0.1486	0.1439	-0.0494	0.2983	0.0782
Age matched	Proportions	Age (months)	-0.1354	-0.1382	-0.2514	-0.019	0.0604
Age matched	Proportions	Sex (male)	-0.3004	-0.2909	-0.6032	0.0996	0.158
Age matched	Proportions	Sex (male):age (months)	-0.0214	-0.0212	-0.0539	0.0227	0.0176
Age matched	Power-corrected proportions (PCP)	Intercept (for female)	-0.0062	-0.0013	-0.0902	0.0549	0.0343
Age matched	Power-corrected proportions (PCP)	Age (months)	-0.1323	-0.1349	-0.2503	-0.0103	0.0617
Age matched	Power-corrected proportions (PCP)	Sex (male)	0.0126	0.0027	-0.1113	0.1823	0.0695
Age matched	Power-corrected proportions (PCP)	Sex (male):age (months)	-0.0203	-0.0212	-0.0512	0.0252	0.0176
Age matched	Residuals	Intercept (for female)	-0.0086	-0.0033	-0.092	0.0531	0.0344
Age matched	Residuals	Age (months)	-0.126	-0.1292	-0.2388	-0.0099	0.0588
Age matched	Residuals	Sex (male)	0.0175	0.0067	-0.1077	0.1859	0.0695
Age matched	Residuals	Sex (male):age (months)	-0.0341	-0.038	-0.0641	0.0205	0.0182
Age matched	TIV as covariate	Intercept (for female)	-0.0061	-0.0005	-0.1229	0.0818	0.0485
Age matched	TIV as covariate	Age (months)	-0.1007	-0.1045	-0.1818	-0.008	0.0439
Age matched	TIV as covariate	Sex (male)	0.0124	0.0011	-0.1659	0.2485	0.0981
Age matched	TIV as covariate	Sex (male):age (months)	-0.0269	-0.0293	-0.0485	0.0199	0.0142
Age matched	TIV as covariate	TIV	0.5745	0.5958	0.3176	0.7409	0.1086
Not matched	Raw values	Intercept (for female)	-0.3697	-0.3841	-0.4959	-0.2116	0.0743
Not matched	Raw values	Age (months)	-0.0924	-0.1007	-0.1671	-0.0039	0.0434
Not matched	Raw values	Sex (male)	0.7473	0.7763	0.4276	1.0035	0.1497
Not matched	Raw values	Sex (male):age (months)	-0.0001	0.0019	-0.032	0.0315	0.016
Not matched	Proportions	Intercept (for female)	0.1443	0.1422	-0.0314	0.2838	0.0753
Not matched	Proportions	Age (months)	-0.1348	-0.1323	-0.2597	-0.0238	0.0589
Not matched	Proportions	Sex (male)	-0.29	-0.2843	-0.5715	0.0638	0.1514
Not matched	Proportions	Sex (male):age (months)	-0.0223	-0.0193	-0.0709	0.0262	0.0229
Not matched	Power-corrected proportions (PCP)	Intercept (for female)	-0.014	-0.0149	-0.1058	0.0567	0.0367
Not matched	Power-corrected proportions (PCP)	Age (months)	-0.1334	-0.1304	-0.2607	-0.0207	0.0603
Not matched	Power-corrected proportions (PCP)	Sex (male)	0.0296	0.0309	-0.1161	0.2137	0.0741
Not matched	Power-corrected proportions (PCP)	Sex (male):age (months)	-0.0177	-0.0152	-0.0638	0.0274	0.0221
Not matched	Residuals	Intercept (for female)	-0.0155	-0.0176	-0.1064	0.0542	0.0364
Not matched	Residuals	Age (months)	-0.1282	-0.1268	-0.2496	-0.0203	0.0575
Not matched	Residuals	Sex (male)	0.0338	0.0376	-0.1102	0.2162	0.0736
Not matched	Residuals	Sex (male):age (months)	-0.0299	-0.0293	-0.069	0.0143	0.0212
Not matched	TIV as covariate	Intercept (for female)	-0.0101	-0.0119	-0.1357	0.0873	0.0504
Not matched	TIV as covariate	Age (months)	-0.1036	-0.1101	-0.181	-0.0165	0.0439
Not matched	TIV as covariate	Sex (male)	0.0223	0.0266	-0.1771	0.2747	0.1018
Not matched	TIV as covariate	Sex (male):age (months)	-0.024	-0.0239	-0.0543	0.0139	0.017
Not matched	TIV as covariate	TIV	0.5678	0.5879	0.2993	0.7265	0.1092
Extreme sample	Raw values	Intercept (for female)	-0.5225	-0.5399	-0.6535	-0.2963	0.0915
Extreme sample	Raw values	Age (months)	-0.1028	-0.1082	-0.1802	-0.0216	0.0387
Extreme sample	Raw values	Sex (male)	1.059	1.0951	0.6018	1.319	0.1831
Extreme sample	Raw values	Sex (male):age (months)	-0.009	-0.0084	-0.0388	0.0397	0.0156
Extreme sample	Proportions	Intercept (for female)	0.2065	0.2123	-0.0759	0.3914	0.0996
Extreme sample	Proportions	Age (months)	-0.1219	-0.1144	-0.2629	-0.0096	0.0574
Extreme sample	Proportions	Sex (male)	-0.4169	-0.4288	-0.7897	0.1547	0.2015
Extreme sample	Proportions	Sex (male):age (months)	-0.0307	-0.0307	-0.0866	0.0305	0.0218
Extreme sample	Power-corrected proportions (PCP)	Intercept (for female)	-0.0124	-0.0097	-0.06	0.0191	0.018
Extreme sample	Power-corrected proportions (PCP)	Age (months)	-0.1297	-0.1241	-0.2728	-0.0163	0.0588
Extreme sample	Power-corrected proportions (PCP)	Sex (male)	0.0266	0.0206	-0.0369	0.1245	0.0367
Extreme sample	Power-corrected proportions (PCP)	Sex (male):age (months)	-0.0273	-0.0275	-0.0813	0.0352	0.0219
Extreme sample	Residuals	Intercept (for female)	-0.0148	-0.0127	-0.0609	0.019	0.0177
Extreme sample	Residuals	Age (months)	-0.1218	-0.1175	-0.2546	-0.0147	0.0549
Extreme sample	Residuals	Sex (male)	0.0323	0.0285	-0.036	0.1277	0.0363
Extreme sample	Residuals	Sex (male):age (months)	-0.0452	-0.0468	-0.0926	0.0253	0.0234
Extreme sample	TIV as covariate	Intercept (for female)	-0.0228	-0.0193	-0.1357	0.0627	0.0447
Extreme sample	TIV as covariate	Age (months)	-0.0932	-0.0987	-0.1689	-0.0115	0.0386
Extreme sample	TIV as covariate	Sex (male)	0.048	0.0414	-0.1245	0.2779	0.0908
Extreme sample	TIV as covariate	Sex (male):age (months)	-0.0334	-0.0358	-0.0629	0.0245	0.0169
Extreme sample	TIV as covariate	TIV	0.6065	0.6269	0.3317	0.7715	0.1117

## Sheet: regional_sa_tiv_stats
Sample	Term	Method 1	Method 2	t-statistic	Adjusted p-value (FDR)	Cohen's d	Cohen's d magnitude
Age matched	Intercept (for female)	Gold Standard	Raw values	39.2512	< 0.001	4.9849	large
Age matched	Intercept (for female)	Gold Standard	Proportions	-16.5625	< 0.001	-2.1034	large
Age matched	Intercept (for female)	Gold Standard	Power-corrected proportions (PCP)	-1.0753	0.858	-0.1366	negligible
Age matched	Intercept (for female)	Gold Standard	Residuals	-0.2029	1	-0.0258	negligible
Age matched	Intercept (for female)	Gold Standard	TIV as covariate	-2.1706	0.169	-0.2757	small
Age matched	Intercept (for female)	Raw values	Proportions	-41.6991	< 0.001	-5.2958	large
Age matched	Intercept (for female)	Raw values	Power-corrected proportions (PCP)	-42.5365	< 0.001	-5.4021	large
Age matched	Intercept (for female)	Raw values	Residuals	-42.6004	< 0.001	-5.4103	large
Age matched	Intercept (for female)	Raw values	TIV as covariate	-41.4329	< 0.001	-5.262	large
Age matched	Intercept (for female)	Proportions	Power-corrected proportions (PCP)	16.9196	< 0.001	2.1488	large
Age matched	Intercept (for female)	Proportions	Residuals	17.3146	< 0.001	2.199	large
Age matched	Intercept (for female)	Proportions	TIV as covariate	16.6366	< 0.001	2.1128	large
Age matched	Intercept (for female)	Power-corrected proportions (PCP)	Residuals	12.7294	< 0.001	1.6166	large
Age matched	Intercept (for female)	Power-corrected proportions (PCP)	TIV as covariate	-0.0504	1	-0.0064	negligible
Age matched	Intercept (for female)	Residuals	TIV as covariate	-1.3535	0.724	-0.1719	negligible
Age matched	Sex (male)	Gold Standard	Raw values	-39.5298	< 0.001	-5.0203	large
Age matched	Sex (male)	Gold Standard	Proportions	16.6083	< 0.001	2.1093	large
Age matched	Sex (male)	Gold Standard	Power-corrected proportions (PCP)	1.0866	0.843	0.138	negligible
Age matched	Sex (male)	Gold Standard	Residuals	0.19	1	0.0241	negligible
Age matched	Sex (male)	Gold Standard	TIV as covariate	2.2033	0.157	0.2798	small
Age matched	Sex (male)	Raw values	Proportions	41.9165	< 0.001	5.3234	large
Age matched	Sex (male)	Raw values	Power-corrected proportions (PCP)	42.7701	< 0.001	5.4318	large
Age matched	Sex (male)	Raw values	Residuals	42.8326	< 0.001	5.4397	large
Age matched	Sex (male)	Raw values	TIV as covariate	41.6465	< 0.001	5.2891	large
Age matched	Sex (male)	Proportions	Power-corrected proportions (PCP)	-16.9352	< 0.001	-2.1508	large
Age matched	Sex (male)	Proportions	Residuals	-17.3323	< 0.001	-2.2012	large
Age matched	Sex (male)	Proportions	TIV as covariate	-16.6535	< 0.001	-2.115	large
Age matched	Sex (male)	Power-corrected proportions (PCP)	Residuals	-12.7673	< 0.001	-1.6215	large
Age matched	Sex (male)	Power-corrected proportions (PCP)	TIV as covariate	0.0477	1	0.0061	negligible
Age matched	Sex (male)	Residuals	TIV as covariate	1.3545	0.724	0.172	negligible
Age matched	Age (months)	Gold Standard	Raw values	-9.579	< 0.001	-1.2165	large
Age matched	Age (months)	Gold Standard	Proportions	11.4317	< 0.001	1.4518	large
Age matched	Age (months)	Gold Standard	Power-corrected proportions (PCP)	9.8109	< 0.001	1.246	large
Age matched	Age (months)	Gold Standard	Residuals	8.3978	< 0.001	1.0665	large
Age matched	Age (months)	Gold Standard	TIV as covariate	-2.7865	0.007	-0.3539	small
Age matched	Age (months)	Raw values	Proportions	18.0377	< 0.001	2.2908	large
Age matched	Age (months)	Raw values	Power-corrected proportions (PCP)	15.8297	< 0.001	2.0104	large
Age matched	Age (months)	Raw values	Residuals	15.4677	< 0.001	1.9644	large
Age matched	Age (months)	Raw values	TIV as covariate	40.5291	< 0.001	5.1472	large
Age matched	Age (months)	Proportions	Power-corrected proportions (PCP)	-10.2236	< 0.001	-1.2984	large
Age matched	Age (months)	Proportions	Residuals	-27.1977	< 0.001	-3.4541	large
Age matched	Age (months)	Proportions	TIV as covariate	-14.0407	< 0.001	-1.7832	large
Age matched	Age (months)	Power-corrected proportions (PCP)	Residuals	-15.7886	< 0.001	-2.0052	large
Age matched	Age (months)	Power-corrected proportions (PCP)	TIV as covariate	-11.9151	< 0.001	-1.5132	large
Age matched	Age (months)	Residuals	TIV as covariate	-10.9893	< 0.001	-1.3956	large
Age matched	Sex (male):age (months)	Gold Standard	Raw values	2.8576	0.006	0.3629	small
Age matched	Sex (male):age (months)	Gold Standard	Proportions	8.3887	< 0.001	1.0654	large
Age matched	Sex (male):age (months)	Gold Standard	Power-corrected proportions (PCP)	7.7715	< 0.001	0.987	large
Age matched	Sex (male):age (months)	Gold Standard	Residuals	11.9614	< 0.001	1.5191	large
Age matched	Sex (male):age (months)	Gold Standard	TIV as covariate	10.1267	< 0.001	1.2861	large
Age matched	Sex (male):age (months)	Raw values	Proportions	12.0455	< 0.001	1.5298	large
Age matched	Sex (male):age (months)	Raw values	Power-corrected proportions (PCP)	12.1541	< 0.001	1.5436	large
Age matched	Sex (male):age (months)	Raw values	Residuals	24.4287	< 0.001	3.1024	large
Age matched	Sex (male):age (months)	Raw values	TIV as covariate	37.7601	< 0.001	4.7955	large
Age matched	Sex (male):age (months)	Proportions	Power-corrected proportions (PCP)	-5.5017	< 0.001	-0.6987	moderate
Age matched	Sex (male):age (months)	Proportions	Residuals	13.913	< 0.001	1.7669	large
Age matched	Sex (male):age (months)	Proportions	TIV as covariate	6.037	< 0.001	0.7667	moderate
Age matched	Sex (male):age (months)	Power-corrected proportions (PCP)	Residuals	17.4314	< 0.001	2.2138	large
Age matched	Sex (male):age (months)	Power-corrected proportions (PCP)	TIV as covariate	8.1036	< 0.001	1.0292	large
Age matched	Sex (male):age (months)	Residuals	TIV as covariate	-11.1407	< 0.001	-1.4149	large
Not matched	Intercept (for female)	Gold Standard	Raw values	41.1137	< 0.001	5.2215	large
Not matched	Intercept (for female)	Gold Standard	Proportions	-17.0773	< 0.001	-2.1688	large
Not matched	Intercept (for female)	Gold Standard	Power-corrected proportions (PCP)	1.8168	0.148	0.2307	small
Not matched	Intercept (for female)	Gold Standard	Residuals	2.3973	0.078	0.3045	small
Not matched	Intercept (for female)	Gold Standard	TIV as covariate	0.5491	0.585	0.0697	negligible
Not matched	Intercept (for female)	Raw values	Proportions	-41.8233	< 0.001	-5.3116	large
Not matched	Intercept (for female)	Raw values	Power-corrected proportions (PCP)	-42.7365	< 0.001	-5.4275	large
Not matched	Intercept (for female)	Raw values	Residuals	-42.8512	< 0.001	-5.4421	large
Not matched	Intercept (for female)	Raw values	TIV as covariate	-40.7802	< 0.001	-5.1791	large
Not matched	Intercept (for female)	Proportions	Power-corrected proportions (PCP)	18.0052	< 0.001	2.2867	large
Not matched	Intercept (for female)	Proportions	Residuals	18.3035	< 0.001	2.3245	large
Not matched	Intercept (for female)	Proportions	TIV as covariate	17.2152	< 0.001	2.1863	large
Not matched	Intercept (for female)	Power-corrected proportions (PCP)	Residuals	8.8598	< 0.001	1.1252	large
Not matched	Intercept (for female)	Power-corrected proportions (PCP)	TIV as covariate	-2.0834	0.124	-0.2646	small
Not matched	Intercept (for female)	Residuals	TIV as covariate	-2.8797	0.027	-0.3657	small
Not matched	Sex (male)	Gold Standard	Raw values	-41.3528	< 0.001	-5.2518	large
Not matched	Sex (male)	Gold Standard	Proportions	17.1009	< 0.001	2.1718	large
Not matched	Sex (male)	Gold Standard	Power-corrected proportions (PCP)	-2.1252	0.113	-0.2699	small
Not matched	Sex (male)	Gold Standard	Residuals	-2.9019	0.021	-0.3685	small
Not matched	Sex (male)	Gold Standard	TIV as covariate	-1.1521	0.254	-0.1463	negligible
Not matched	Sex (male)	Raw values	Proportions	42.067	< 0.001	5.3425	large
Not matched	Sex (male)	Raw values	Power-corrected proportions (PCP)	42.9867	< 0.001	5.4593	large
Not matched	Sex (male)	Raw values	Residuals	43.1074	< 0.001	5.4747	large
Not matched	Sex (male)	Raw values	TIV as covariate	40.9559	< 0.001	5.2014	large
Not matched	Sex (male)	Proportions	Power-corrected proportions (PCP)	-18.0204	< 0.001	-2.2886	large
Not matched	Sex (male)	Proportions	Residuals	-18.3808	< 0.001	-2.3344	large
Not matched	Sex (male)	Proportions	TIV as covariate	-17.2806	< 0.001	-2.1946	large
Not matched	Sex (male)	Power-corrected proportions (PCP)	Residuals	-10.7162	< 0.001	-1.361	large
Not matched	Sex (male)	Power-corrected proportions (PCP)	TIV as covariate	1.9551	0.113	0.2483	small
Not matched	Sex (male)	Residuals	TIV as covariate	3.0067	0.019	0.3819	small
Not matched	Age (months)	Gold Standard	Raw values	-6.7291	< 0.001	-0.8546	large
Not matched	Age (months)	Gold Standard	Proportions	11.6016	< 0.001	1.4734	large
Not matched	Age (months)	Gold Standard	Power-corrected proportions (PCP)	10.5942	< 0.001	1.3455	large
Not matched	Age (months)	Gold Standard	Residuals	9.5279	< 0.001	1.21	large
Not matched	Age (months)	Gold Standard	TIV as covariate	-1.2314	0.223	-0.1564	negligible
Not matched	Age (months)	Raw values	Proportions	17.0954	< 0.001	2.1711	large
Not matched	Age (months)	Raw values	Power-corrected proportions (PCP)	15.3725	< 0.001	1.9523	large
Not matched	Age (months)	Raw values	Residuals	15.1666	< 0.001	1.9262	large
Not matched	Age (months)	Raw values	TIV as covariate	38.1843	< 0.001	4.8494	large
Not matched	Age (months)	Proportions	Power-corrected proportions (PCP)	-4.4377	< 0.001	-0.5636	moderate
Not matched	Age (months)	Proportions	Residuals	-17.7647	< 0.001	-2.2561	large
Not matched	Age (months)	Proportions	TIV as covariate	-13.7288	< 0.001	-1.7436	large
Not matched	Age (months)	Power-corrected proportions (PCP)	Residuals	-13.827	< 0.001	-1.756	large
Not matched	Age (months)	Power-corrected proportions (PCP)	TIV as covariate	-12.1388	< 0.001	-1.5416	large
Not matched	Age (months)	Residuals	TIV as covariate	-11.4979	< 0.001	-1.4602	large
Not matched	Sex (male):age (months)	Gold Standard	Raw values	-0.6565	0.514	-0.0834	negligible
Not matched	Sex (male):age (months)	Gold Standard	Proportions	6.4355	< 0.001	0.8173	large
Not matched	Sex (male):age (months)	Gold Standard	Power-corrected proportions (PCP)	5.0483	< 0.001	0.6411	moderate
Not matched	Sex (male):age (months)	Gold Standard	Residuals	8.742	< 0.001	1.1102	large
Not matched	Sex (male):age (months)	Gold Standard	TIV as covariate	7.6024	< 0.001	0.9655	large
Not matched	Sex (male):age (months)	Raw values	Proportions	16.7293	< 0.001	2.1246	large
Not matched	Sex (male):age (months)	Raw values	Power-corrected proportions (PCP)	15.5309	< 0.001	1.9724	large
Not matched	Sex (male):age (months)	Raw values	Residuals	26.4686	< 0.001	3.3615	large
Not matched	Sex (male):age (months)	Raw values	TIV as covariate	37.562	< 0.001	4.7704	large
Not matched	Sex (male):age (months)	Proportions	Power-corrected proportions (PCP)	-14.2208	< 0.001	-1.806	large
Not matched	Sex (male):age (months)	Proportions	Residuals	8.3459	< 0.001	1.0599	large
Not matched	Sex (male):age (months)	Proportions	TIV as covariate	1.5562	0.25	0.1976	negligible
Not matched	Sex (male):age (months)	Power-corrected proportions (PCP)	Residuals	17.0291	< 0.001	2.1627	large
Not matched	Sex (male):age (months)	Power-corrected proportions (PCP)	TIV as covariate	6.9769	< 0.001	0.8861	large
Not matched	Sex (male):age (months)	Residuals	TIV as covariate	-9.0361	< 0.001	-1.1476	large
Extreme sample	Intercept (for female)	Gold Standard	Raw values	42.7892	< 0.001	5.4342	large
Extreme sample	Intercept (for female)	Gold Standard	Proportions	-16.2613	< 0.001	-2.0652	large
Extreme sample	Intercept (for female)	Gold Standard	Power-corrected proportions (PCP)	0.6708	0.518	0.0852	negligible
Extreme sample	Intercept (for female)	Gold Standard	Residuals	1.1396	0.518	0.1447	negligible
Extreme sample	Intercept (for female)	Gold Standard	TIV as covariate	5.6108	< 0.001	0.7126	moderate
Extreme sample	Intercept (for female)	Raw values	Proportions	-43.5814	< 0.001	-5.5348	large
Extreme sample	Intercept (for female)	Raw values	Power-corrected proportions (PCP)	-45.4091	< 0.001	-5.767	large
Extreme sample	Intercept (for female)	Raw values	Residuals	-45.5173	< 0.001	-5.7807	large
Extreme sample	Intercept (for female)	Raw values	TIV as covariate	-42.2893	< 0.001	-5.3707	large
Extreme sample	Intercept (for female)	Proportions	Power-corrected proportions (PCP)	17.3257	< 0.001	2.2004	large
Extreme sample	Intercept (for female)	Proportions	Residuals	17.6027	< 0.001	2.2355	large
Extreme sample	Intercept (for female)	Proportions	TIV as covariate	17.5357	< 0.001	2.227	large
Extreme sample	Intercept (for female)	Power-corrected proportions (PCP)	Residuals	8.9914	< 0.001	1.1419	large
Extreme sample	Intercept (for female)	Power-corrected proportions (PCP)	TIV as covariate	3.0064	0.015	0.3818	small
Extreme sample	Intercept (for female)	Residuals	TIV as covariate	2.3231	0.071	0.295	small
Extreme sample	Sex (male)	Gold Standard	Raw values	-43.3409	< 0.001	-5.5043	large
Extreme sample	Sex (male)	Gold Standard	Proportions	16.282	< 0.001	2.0678	large
Extreme sample	Sex (male)	Gold Standard	Power-corrected proportions (PCP)	-0.8437	0.402	-0.1072	negligible
Extreme sample	Sex (male)	Gold Standard	Residuals	-1.4189	0.322	-0.1802	negligible
Extreme sample	Sex (male)	Gold Standard	TIV as covariate	-6.1385	< 0.001	-0.7796	moderate
Extreme sample	Sex (male)	Raw values	Proportions	44.0617	< 0.001	5.5958	large
Extreme sample	Sex (male)	Raw values	Power-corrected proportions (PCP)	46.0372	< 0.001	5.8467	large
Extreme sample	Sex (male)	Raw values	Residuals	46.1514	< 0.001	5.8612	large
Extreme sample	Sex (male)	Raw values	TIV as covariate	42.7512	< 0.001	5.4294	large
Extreme sample	Sex (male)	Proportions	Power-corrected proportions (PCP)	-17.3473	< 0.001	-2.2031	large
Extreme sample	Sex (male)	Proportions	Residuals	-17.6703	< 0.001	-2.2441	large
Extreme sample	Sex (male)	Proportions	TIV as covariate	-17.5866	< 0.001	-2.2335	large
Extreme sample	Sex (male)	Power-corrected proportions (PCP)	Residuals	-10.4304	< 0.001	-1.3247	large
Extreme sample	Sex (male)	Power-corrected proportions (PCP)	TIV as covariate	-3.0547	0.013	-0.3879	small
Extreme sample	Sex (male)	Residuals	TIV as covariate	-2.2363	0.087	-0.284	small
Extreme sample	Age (months)	Gold Standard	Raw values	-1.3636	0.356	-0.1732	negligible
Extreme sample	Age (months)	Gold Standard	Proportions	6.021	< 0.001	0.7647	moderate
Extreme sample	Age (months)	Gold Standard	Power-corrected proportions (PCP)	9.0665	< 0.001	1.1514	large
Extreme sample	Age (months)	Gold Standard	Residuals	6.8936	< 0.001	0.8755	large
Extreme sample	Age (months)	Gold Standard	TIV as covariate	-5.3674	< 0.001	-0.6817	moderate
Extreme sample	Age (months)	Raw values	Proportions	6.9643	< 0.001	0.8845	large
Extreme sample	Age (months)	Raw values	Power-corrected proportions (PCP)	9.4076	< 0.001	1.1948	large
Extreme sample	Age (months)	Raw values	Residuals	7.9837	< 0.001	1.0139	large
Extreme sample	Age (months)	Raw values	TIV as covariate	-40.8671	< 0.001	-5.1901	large
Extreme sample	Age (months)	Proportions	Power-corrected proportions (PCP)	11.2436	< 0.001	1.4279	large
Extreme sample	Age (months)	Proportions	Residuals	-0.1111	0.912	-0.0141	negligible
Extreme sample	Age (months)	Proportions	TIV as covariate	-10.0418	< 0.001	-1.2753	large
Extreme sample	Age (months)	Power-corrected proportions (PCP)	Residuals	-15.0191	< 0.001	-1.9074	large
Extreme sample	Age (months)	Power-corrected proportions (PCP)	TIV as covariate	-12.2413	< 0.001	-1.5546	large
Extreme sample	Age (months)	Residuals	TIV as covariate	-11.3878	< 0.001	-1.4462	large
Extreme sample	Sex (male):age (months)	Gold Standard	Raw values	2.1571	0.07	0.2739	small
Extreme sample	Sex (male):age (months)	Gold Standard	Proportions	8.9501	< 0.001	1.1367	large
Extreme sample	Sex (male):age (months)	Gold Standard	Power-corrected proportions (PCP)	7.6744	< 0.001	0.9747	large
Extreme sample	Sex (male):age (months)	Gold Standard	Residuals	11.633	< 0.001	1.4774	large
Extreme sample	Sex (male):age (months)	Gold Standard	TIV as covariate	9.7892	< 0.001	1.2432	large
Extreme sample	Sex (male):age (months)	Raw values	Proportions	14.2419	< 0.001	1.8087	large
Extreme sample	Sex (male):age (months)	Raw values	Power-corrected proportions (PCP)	13.5122	< 0.001	1.7161	large
Extreme sample	Sex (male):age (months)	Raw values	Residuals	25.1717	< 0.001	3.1968	large
Extreme sample	Sex (male):age (months)	Raw values	TIV as covariate	41.5109	< 0.001	5.2719	large
Extreme sample	Sex (male):age (months)	Proportions	Power-corrected proportions (PCP)	-9.8762	< 0.001	-1.2543	large
Extreme sample	Sex (male):age (months)	Proportions	Residuals	11.1902	< 0.001	1.4212	large
Extreme sample	Sex (male):age (months)	Proportions	TIV as covariate	2.0615	0.07	0.2618	small
Extreme sample	Sex (male):age (months)	Power-corrected proportions (PCP)	Residuals	16.9749	< 0.001	2.1558	large
Extreme sample	Sex (male):age (months)	Power-corrected proportions (PCP)	TIV as covariate	5.374	< 0.001	0.6825	moderate
Extreme sample	Sex (male):age (months)	Residuals	TIV as covariate	-11.9724	< 0.001	-1.5205	large

## Sheet: regional_sa_tsa_summary
Sample	Method	Term	Mean estimate	Median estimate	Min estimate	Max estimate	SD estimate
TIV and age matched	Raw values	Intercept (for female)	-0.009	0.0028	-0.1345	0.0883	0.0548
TIV and age matched	Raw values	Age (months)	-0.1057	-0.106	-0.2139	0.0065	0.0486
TIV and age matched	Raw values	Sex (male)	0.0181	-0.0056	-0.1765	0.2698	0.1099
TIV and age matched	Raw values	Sex (male):age (months)	-0.0019	-0.0015	-0.078	0.039	0.0204
TIV and age matched	Proportions	Intercept (for female)	0.0034	0.0163	-0.1488	0.1187	0.0655
TIV and age matched	Proportions	Age (months)	0.0057	-0.0046	-0.0991	0.1465	0.0631
TIV and age matched	Proportions	Sex (male)	-0.0067	-0.0326	-0.2373	0.2984	0.1312
TIV and age matched	Proportions	Sex (male):age (months)	0.0051	0.0056	-0.0884	0.0599	0.0248
TIV and age matched	Power-corrected proportions (PCP)	Intercept (for female)	0.0023	0.0155	-0.1501	0.118	0.0663
TIV and age matched	Power-corrected proportions (PCP)	Age (months)	-0.0056	-0.014	-0.1205	0.1287	0.0578
TIV and age matched	Power-corrected proportions (PCP)	Sex (male)	-0.0045	-0.0311	-0.2359	0.3009	0.1328
TIV and age matched	Power-corrected proportions (PCP)	Sex (male):age (months)	0.0044	0.005	-0.0892	0.0591	0.025
TIV and age matched	Residuals	Intercept (for female)	0.0023	0.0148	-0.1495	0.1171	0.0663
TIV and age matched	Residuals	Age (months)	-0.006	-0.0139	-0.1214	0.1255	0.0572
TIV and age matched	Residuals	Sex (male)	-0.0045	-0.0295	-0.2342	0.2997	0.1327
TIV and age matched	Residuals	Sex (male):age (months)	0.0046	0.0054	-0.0831	0.0603	0.0245
TIV and age matched	TIV as covariate	Intercept (for female)	0.0014	0.012	-0.1262	0.0996	0.0561
TIV and age matched	TIV as covariate	Age (months)	-0.0051	-0.0115	-0.091	0.1096	0.0483
TIV and age matched	TIV as covariate	Sex (male)	-0.0026	-0.024	-0.1992	0.2531	0.1124
TIV and age matched	TIV as covariate	Sex (male):age (months)	0.0038	0.0039	-0.0703	0.0463	0.0204
TIV and age matched	TIV as covariate	TIV	0.5353	0.5419	0.2508	0.7294	0.1111
Age matched	Raw values	Intercept (for female)	-0.3726	-0.3916	-0.4913	-0.1936	0.0773
Age matched	Raw values	Age (months)	-0.0869	-0.0914	-0.1651	0.0092	0.0438
Age matched	Raw values	Sex (male)	0.7549	0.7931	0.3914	0.9949	0.1558
Age matched	Raw values	Sex (male):age (months)	-0.003	-0.0036	-0.0227	0.0344	0.0127
Age matched	Proportions	Intercept (for female)	0.027	0.0287	-0.1601	0.1767	0.0808
Age matched	Proportions	Age (months)	0.0034	-0.0087	-0.1164	0.1725	0.0687
Age matched	Proportions	Sex (male)	-0.0548	-0.0583	-0.3593	0.3231	0.1638
Age matched	Proportions	Sex (male):age (months)	0.0065	0.0076	-0.0287	0.0473	0.0178
Age matched	Power-corrected proportions (PCP)	Intercept (for female)	-0.0045	-0.0018	-0.0953	0.0842	0.0485
Age matched	Power-corrected proportions (PCP)	Age (months)	-0.0041	-0.0161	-0.1127	0.152	0.0652
Age matched	Power-corrected proportions (PCP)	Sex (male)	0.0091	0.0036	-0.1713	0.1937	0.0983
Age matched	Power-corrected proportions (PCP)	Sex (male):age (months)	0.0068	0.008	-0.0271	0.0475	0.0179
Age matched	Residuals	Intercept (for female)	-0.0056	-0.0032	-0.0952	0.0846	0.0484
Age matched	Residuals	Age (months)	-0.0046	-0.0153	-0.1084	0.1425	0.0621
Age matched	Residuals	Sex (male)	0.0114	0.0064	-0.1721	0.1934	0.0981
Age matched	Residuals	Sex (male):age (months)	0.0073	0.0069	-0.0197	0.0525	0.0167
Age matched	TIV as covariate	Intercept (for female)	-0.0048	-0.002	-0.1008	0.1022	0.0549
Age matched	TIV as covariate	Age (months)	-0.0043	-0.0158	-0.0774	0.1021	0.0449
Age matched	TIV as covariate	Sex (male)	0.0096	0.0041	-0.2078	0.2047	0.1114
Age matched	TIV as covariate	Sex (male):age (months)	0.0053	0.0051	-0.0168	0.0404	0.0126
Age matched	TIV as covariate	TIV	0.6567	0.6755	0.3518	0.8341	0.1097
Not matched	Raw values	Intercept (for female)	-0.3677	-0.3825	-0.4941	-0.2096	0.0747
Not matched	Raw values	Age (months)	-0.0925	-0.1006	-0.1674	-0.0032	0.0437
Not matched	Raw values	Sex (male)	0.7439	0.7737	0.424	1.0014	0.1504
Not matched	Raw values	Sex (male):age (months)	0.0053	0.0065	-0.0282	0.0386	0.0163
Not matched	Proportions	Intercept (for female)	0.0264	0.0271	-0.1406	0.1664	0.0776
Not matched	Proportions	Age (months)	0.0008	-0.0137	-0.1063	0.1609	0.0672
Not matched	Proportions	Sex (male)	-0.0544	-0.0569	-0.337	0.2818	0.1565
Not matched	Proportions	Sex (male):age (months)	0.0096	0.012	-0.0414	0.0677	0.0245
Not matched	Power-corrected proportions (PCP)	Intercept (for female)	-0.0045	0.004	-0.0933	0.0855	0.049
Not matched	Power-corrected proportions (PCP)	Age (months)	-0.0071	-0.0156	-0.1099	0.1438	0.0638
Not matched	Power-corrected proportions (PCP)	Sex (male)	0.0082	-0.0098	-0.1768	0.1893	0.0992
Not matched	Power-corrected proportions (PCP)	Sex (male):age (months)	0.0104	0.0122	-0.0389	0.0678	0.0242
Not matched	Residuals	Intercept (for female)	-0.0054	0.0028	-0.0916	0.0837	0.0486
Not matched	Residuals	Age (months)	-0.0075	-0.0152	-0.1047	0.1337	0.0605
Not matched	Residuals	Sex (male)	0.0101	-0.0076	-0.1734	0.1857	0.0985
Not matched	Residuals	Sex (male):age (months)	0.0111	0.0129	-0.0308	0.0639	0.0224
Not matched	TIV as covariate	Intercept (for female)	-0.0049	0.0038	-0.1042	0.0994	0.0543
Not matched	TIV as covariate	Age (months)	-0.0064	-0.0152	-0.0698	0.096	0.0443
Not matched	TIV as covariate	Sex (male)	0.0093	-0.0096	-0.2039	0.2117	0.11
Not matched	TIV as covariate	Sex (male):age (months)	0.0079	0.0087	-0.0253	0.0411	0.0165
Not matched	TIV as covariate	TIV	0.6509	0.6663	0.3449	0.8336	0.1121
Extreme sample	Raw values	Intercept (for female)	-0.52	-0.5371	-0.6513	-0.2916	0.0922
Extreme sample	Raw values	Age (months)	-0.1031	-0.1085	-0.1817	-0.0214	0.039
Extreme sample	Raw values	Sex (male)	1.0564	1.092	0.594	1.3183	0.1849
Extreme sample	Raw values	Sex (male):age (months)	-0.001	-0.0006	-0.0308	0.0427	0.0153
Extreme sample	Proportions	Intercept (for female)	0.0304	0.0405	-0.2386	0.2129	0.1021
Extreme sample	Proportions	Age (months)	0.0013	-0.0078	-0.1274	0.1585	0.0675
Extreme sample	Proportions	Sex (male)	-0.0625	-0.0824	-0.434	0.4821	0.2074
Extreme sample	Proportions	Sex (male):age (months)	0.0082	0.0106	-0.0437	0.0532	0.0217
Extreme sample	Power-corrected proportions (PCP)	Intercept (for female)	-0.0067	-0.0071	-0.0915	0.0666	0.0375
Extreme sample	Power-corrected proportions (PCP)	Age (months)	-0.0063	-0.0241	-0.1251	0.138	0.0639
Extreme sample	Power-corrected proportions (PCP)	Sex (male)	0.0131	0.0138	-0.1383	0.1835	0.0764
Extreme sample	Power-corrected proportions (PCP)	Sex (male):age (months)	0.009	0.0122	-0.0418	0.0543	0.0218
Extreme sample	Residuals	Intercept (for female)	-0.0079	-0.0089	-0.0939	0.0646	0.0371
Extreme sample	Residuals	Age (months)	-0.0066	-0.0232	-0.1171	0.1257	0.0593
Extreme sample	Residuals	Sex (male)	0.0155	0.0159	-0.1347	0.1877	0.0754
Extreme sample	Residuals	Sex (male):age (months)	0.0094	0.0114	-0.0341	0.0532	0.0214
Extreme sample	TIV as covariate	Intercept (for female)	-0.0105	-0.0083	-0.1334	0.1227	0.0619
Extreme sample	TIV as covariate	Age (months)	-0.0066	-0.013	-0.074	0.0869	0.0394
Extreme sample	TIV as covariate	Sex (male)	0.0209	0.0168	-0.2529	0.2714	0.126
Extreme sample	TIV as covariate	Sex (male):age (months)	0.0064	0.0081	-0.0242	0.0466	0.0155
Extreme sample	TIV as covariate	TIV	0.6854	0.7019	0.3705	0.8616	0.1076

## Sheet: regional_sa_tsa_stats
Sample	Term	Method 1	Method 2	t-statistic	Adjusted p-value (FDR)	Cohen's d	Cohen's d magnitude
Age matched	Intercept (for female)	Gold Standard	Raw values	38.8712	< 0.001	4.9366	large
Age matched	Intercept (for female)	Gold Standard	Proportions	-3.8913	0.002	-0.4942	small
Age matched	Intercept (for female)	Gold Standard	Power-corrected proportions (PCP)	-1.2754	1	-0.162	negligible
Age matched	Intercept (for female)	Gold Standard	Residuals	-0.9585	1	-0.1217	negligible
Age matched	Intercept (for female)	Gold Standard	TIV as covariate	-1.1983	1	-0.1522	negligible
Age matched	Intercept (for female)	Raw values	Proportions	-40.2592	< 0.001	-5.1129	large
Age matched	Intercept (for female)	Raw values	Power-corrected proportions (PCP)	-48.2037	< 0.001	-6.1219	large
Age matched	Intercept (for female)	Raw values	Residuals	-48.4524	< 0.001	-6.1535	large
Age matched	Intercept (for female)	Raw values	TIV as covariate	-46.8277	< 0.001	-5.9471	large
Age matched	Intercept (for female)	Proportions	Power-corrected proportions (PCP)	3.4725	0.006	0.441	small
Age matched	Intercept (for female)	Proportions	Residuals	3.6316	0.005	0.4612	small
Age matched	Intercept (for female)	Proportions	TIV as covariate	3.5134	0.006	0.4462	small
Age matched	Intercept (for female)	Power-corrected proportions (PCP)	Residuals	5.7765	< 0.001	0.7336	moderate
Age matched	Intercept (for female)	Power-corrected proportions (PCP)	TIV as covariate	0.2087	1	0.0265	negligible
Age matched	Intercept (for female)	Residuals	TIV as covariate	-0.6911	1	-0.0878	negligible
Age matched	Sex (male)	Gold Standard	Raw values	-39.2081	< 0.001	-4.9794	large
Age matched	Sex (male)	Gold Standard	Proportions	3.8972	0.002	0.4949	small
Age matched	Sex (male)	Gold Standard	Power-corrected proportions (PCP)	1.2792	1	0.1625	negligible
Age matched	Sex (male)	Gold Standard	Residuals	0.9596	1	0.1219	negligible
Age matched	Sex (male)	Gold Standard	TIV as covariate	1.1924	1	0.1514	negligible
Age matched	Sex (male)	Raw values	Proportions	40.4646	< 0.001	5.139	large
Age matched	Sex (male)	Raw values	Power-corrected proportions (PCP)	48.5714	< 0.001	6.1686	large
Age matched	Sex (male)	Raw values	Residuals	48.8203	< 0.001	6.2002	large
Age matched	Sex (male)	Raw values	TIV as covariate	47.1641	< 0.001	5.9899	large
Age matched	Sex (male)	Proportions	Power-corrected proportions (PCP)	-3.4747	0.006	-0.4413	small
Age matched	Sex (male)	Proportions	Residuals	-3.6339	0.005	-0.4615	small
Age matched	Sex (male)	Proportions	TIV as covariate	-3.516	0.006	-0.4465	small
Age matched	Sex (male)	Power-corrected proportions (PCP)	Residuals	-5.764	< 0.001	-0.732	moderate
Age matched	Sex (male)	Power-corrected proportions (PCP)	TIV as covariate	-0.2146	1	-0.0273	negligible
Age matched	Sex (male)	Residuals	TIV as covariate	0.6836	1	0.0868	negligible
Age matched	Age (months)	Gold Standard	Raw values	-9.4725	< 0.001	-1.203	large
Age matched	Age (months)	Gold Standard	Proportions	-23.3261	< 0.001	-2.9624	large
Age matched	Age (months)	Gold Standard	Power-corrected proportions (PCP)	-24.0671	< 0.001	-3.0565	large
Age matched	Age (months)	Gold Standard	Residuals	-25.6373	< 0.001	-3.2559	large
Age matched	Age (months)	Gold Standard	TIV as covariate	-32.2776	< 0.001	-4.0993	large
Age matched	Age (months)	Raw values	Proportions	-22.3595	< 0.001	-2.8397	large
Age matched	Age (months)	Raw values	Power-corrected proportions (PCP)	-24.3092	< 0.001	-3.0873	large
Age matched	Age (months)	Raw values	Residuals	-26.8235	< 0.001	-3.4066	large
Age matched	Age (months)	Raw values	TIV as covariate	-46.6921	< 0.001	-5.9299	large
Age matched	Age (months)	Proportions	Power-corrected proportions (PCP)	3.5147	0.005	0.4464	small
Age matched	Age (months)	Proportions	Residuals	3.5045	0.005	0.4451	small
Age matched	Age (months)	Proportions	TIV as covariate	2.0481	0.18	0.2601	small
Age matched	Age (months)	Power-corrected proportions (PCP)	Residuals	1.1752	0.732	0.1493	negligible
Age matched	Age (months)	Power-corrected proportions (PCP)	TIV as covariate	0.0754	1	0.0096	negligible
Age matched	Age (months)	Residuals	TIV as covariate	-0.1329	1	-0.0169	negligible
Age matched	Sex (male):age (months)	Gold Standard	Raw values	0.4728	1	0.06	negligible
Age matched	Sex (male):age (months)	Gold Standard	Proportions	-3.5223	0.008	-0.4473	small
Age matched	Sex (male):age (months)	Gold Standard	Power-corrected proportions (PCP)	-3.5993	0.007	-0.4571	small
Age matched	Sex (male):age (months)	Gold Standard	Residuals	-3.4185	0.01	-0.4342	small
Age matched	Sex (male):age (months)	Gold Standard	TIV as covariate	-2.8827	0.038	-0.3661	small
Age matched	Sex (male):age (months)	Raw values	Proportions	-9.5018	< 0.001	-1.2067	large
Age matched	Sex (male):age (months)	Raw values	Power-corrected proportions (PCP)	-9.8861	< 0.001	-1.2555	large
Age matched	Sex (male):age (months)	Raw values	Residuals	-14.4056	< 0.001	-1.8295	large
Age matched	Sex (male):age (months)	Raw values	TIV as covariate	-29.6398	< 0.001	-3.7643	large
Age matched	Sex (male):age (months)	Proportions	Power-corrected proportions (PCP)	-2.848	0.038	-0.3617	small
Age matched	Sex (male):age (months)	Proportions	Residuals	-0.9042	1	-0.1148	negligible
Age matched	Sex (male):age (months)	Proportions	TIV as covariate	1.2763	0.828	0.1621	negligible
Age matched	Sex (male):age (months)	Power-corrected proportions (PCP)	Residuals	-0.5967	1	-0.0758	negligible
Age matched	Sex (male):age (months)	Power-corrected proportions (PCP)	TIV as covariate	1.5724	0.605	0.1997	negligible
Age matched	Sex (male):age (months)	Residuals	TIV as covariate	3.3394	0.012	0.4241	small
Not matched	Intercept (for female)	Gold Standard	Raw values	40.6616	< 0.001	5.164	large
Not matched	Intercept (for female)	Gold Standard	Proportions	-4.1148	0.001	-0.5226	moderate
Not matched	Intercept (for female)	Gold Standard	Power-corrected proportions (PCP)	-1.4604	0.745	-0.1855	negligible
Not matched	Intercept (for female)	Gold Standard	Residuals	-1.1574	0.756	-0.147	negligible
Not matched	Intercept (for female)	Gold Standard	TIV as covariate	-1.3532	0.745	-0.1719	negligible
Not matched	Intercept (for female)	Raw values	Proportions	-40.1348	< 0.001	-5.0971	large
Not matched	Intercept (for female)	Raw values	Power-corrected proportions (PCP)	-46.9959	< 0.001	-5.9685	large
Not matched	Intercept (for female)	Raw values	Residuals	-47.2389	< 0.001	-5.9994	large
Not matched	Intercept (for female)	Raw values	TIV as covariate	-45.4638	< 0.001	-5.7739	large
Not matched	Intercept (for female)	Proportions	Power-corrected proportions (PCP)	3.4845	0.006	0.4425	small
Not matched	Intercept (for female)	Proportions	Residuals	3.6164	0.005	0.4593	small
Not matched	Intercept (for female)	Proportions	TIV as covariate	3.5067	0.006	0.4453	small
Not matched	Intercept (for female)	Power-corrected proportions (PCP)	Residuals	5.5405	< 0.001	0.7036	moderate
Not matched	Intercept (for female)	Power-corrected proportions (PCP)	TIV as covariate	0.3993	1	0.0507	negligible
Not matched	Intercept (for female)	Residuals	TIV as covariate	-0.4786	1	-0.0608	negligible
Not matched	Sex (male)	Gold Standard	Raw values	-40.953	< 0.001	-5.201	large
Not matched	Sex (male)	Gold Standard	Proportions	4.1808	< 0.001	0.531	moderate
Not matched	Sex (male)	Gold Standard	Power-corrected proportions (PCP)	1.5789	0.6	0.2005	small
Not matched	Sex (male)	Gold Standard	Residuals	1.2944	0.62	0.1644	negligible
Not matched	Sex (male)	Gold Standard	TIV as covariate	1.4416	0.62	0.1831	negligible
Not matched	Sex (male)	Raw values	Proportions	40.4059	< 0.001	5.1316	large
Not matched	Sex (male)	Raw values	Power-corrected proportions (PCP)	47.2889	< 0.001	6.0057	large
Not matched	Sex (male)	Raw values	Residuals	47.522	< 0.001	6.0353	large
Not matched	Sex (male)	Raw values	TIV as covariate	45.7529	< 0.001	5.8106	large
Not matched	Sex (male)	Proportions	Power-corrected proportions (PCP)	-3.4842	0.006	-0.4425	small
Not matched	Sex (male)	Proportions	Residuals	-3.6161	0.005	-0.4592	small
Not matched	Sex (male)	Proportions	TIV as covariate	-3.5238	0.006	-0.4475	small
Not matched	Sex (male)	Power-corrected proportions (PCP)	Residuals	-5.1062	< 0.001	-0.6485	moderate
Not matched	Sex (male)	Power-corrected proportions (PCP)	TIV as covariate	-0.4867	1	-0.0618	negligible
Not matched	Sex (male)	Residuals	TIV as covariate	0.3598	1	0.0457	negligible
Not matched	Age (months)	Gold Standard	Raw values	-6.6285	< 0.001	-0.8418	large
Not matched	Age (months)	Gold Standard	Proportions	-23.4678	< 0.001	-2.9804	large
Not matched	Age (months)	Gold Standard	Power-corrected proportions (PCP)	-24.6935	< 0.001	-3.1361	large
Not matched	Age (months)	Gold Standard	Residuals	-26.5332	< 0.001	-3.3697	large
Not matched	Age (months)	Gold Standard	TIV as covariate	-31.3885	< 0.001	-3.9863	large
Not matched	Age (months)	Raw values	Proportions	-23.4395	< 0.001	-2.9768	large
Not matched	Age (months)	Raw values	Power-corrected proportions (PCP)	-25.4897	< 0.001	-3.2372	large
Not matched	Age (months)	Raw values	Residuals	-28.3296	< 0.001	-3.5979	large
Not matched	Age (months)	Raw values	TIV as covariate	-45.551	< 0.001	-5.785	large
Not matched	Age (months)	Proportions	Power-corrected proportions (PCP)	3.5815	0.004	0.4548	small
Not matched	Age (months)	Proportions	Residuals	3.4909	0.005	0.4433	small
Not matched	Age (months)	Proportions	TIV as covariate	1.9152	0.241	0.2432	small
Not matched	Age (months)	Power-corrected proportions (PCP)	Residuals	0.8398	1	0.1066	negligible
Not matched	Age (months)	Power-corrected proportions (PCP)	TIV as covariate	-0.2632	1	-0.0334	negligible
Not matched	Age (months)	Residuals	TIV as covariate	-0.4801	1	-0.061	negligible
Not matched	Sex (male):age (months)	Gold Standard	Raw values	-2.4236	0.092	-0.3078	small
Not matched	Sex (male):age (months)	Gold Standard	Proportions	-3.3288	0.011	-0.4228	small
Not matched	Sex (male):age (months)	Gold Standard	Power-corrected proportions (PCP)	-3.5992	0.006	-0.4571	small
Not matched	Sex (male):age (months)	Gold Standard	Residuals	-3.7084	0.005	-0.471	small
Not matched	Sex (male):age (months)	Gold Standard	TIV as covariate	-3.2496	0.011	-0.4127	small
Not matched	Sex (male):age (months)	Raw values	Proportions	-3.3559	0.011	-0.4262	small
Not matched	Sex (male):age (months)	Raw values	Power-corrected proportions (PCP)	-4.2415	< 0.001	-0.5387	moderate
Not matched	Sex (male):age (months)	Raw values	Residuals	-6.5344	< 0.001	-0.8299	large
Not matched	Sex (male):age (months)	Raw values	TIV as covariate	-11.6187	< 0.001	-1.4756	large
Not matched	Sex (male):age (months)	Proportions	Power-corrected proportions (PCP)	-5.2341	< 0.001	-0.6647	moderate
Not matched	Sex (male):age (months)	Proportions	Residuals	-1.8275	0.217	-0.2321	small
Not matched	Sex (male):age (months)	Proportions	TIV as covariate	1.3328	0.376	0.1693	negligible
Not matched	Sex (male):age (months)	Power-corrected proportions (PCP)	Residuals	-0.8773	0.384	-0.1114	negligible
Not matched	Sex (male):age (months)	Power-corrected proportions (PCP)	TIV as covariate	2.1255	0.15	0.2699	small
Not matched	Sex (male):age (months)	Residuals	TIV as covariate	3.9158	0.003	0.4973	small
Extreme sample	Intercept (for female)	Gold Standard	Raw values	42.2848	< 0.001	5.3702	large
Extreme sample	Intercept (for female)	Gold Standard	Proportions	-3	0.03	-0.381	small
Extreme sample	Intercept (for female)	Gold Standard	Power-corrected proportions (PCP)	-0.4366	1	-0.0554	negligible
Extreme sample	Intercept (for female)	Gold Standard	Residuals	-0.2081	1	-0.0264	negligible
Extreme sample	Intercept (for female)	Gold Standard	TIV as covariate	0.2564	1	0.0326	negligible
Extreme sample	Intercept (for female)	Raw values	Proportions	-41.6014	< 0.001	-5.2834	large
Extreme sample	Intercept (for female)	Raw values	Power-corrected proportions (PCP)	-51.1266	< 0.001	-6.4931	large
Extreme sample	Intercept (for female)	Raw values	Residuals	-51.3786	< 0.001	-6.5251	large
Extreme sample	Intercept (for female)	Raw values	TIV as covariate	-49.426	< 0.001	-6.2771	large
Extreme sample	Intercept (for female)	Proportions	Power-corrected proportions (PCP)	2.9057	0.031	0.369	small
Extreme sample	Intercept (for female)	Proportions	Residuals	3.0202	0.03	0.3836	small
Extreme sample	Intercept (for female)	Proportions	TIV as covariate	3.0824	0.028	0.3915	small
Extreme sample	Intercept (for female)	Power-corrected proportions (PCP)	Residuals	4.3715	< 0.001	0.5552	moderate
Extreme sample	Intercept (for female)	Power-corrected proportions (PCP)	TIV as covariate	1.1481	1	0.1458	negligible
Extreme sample	Intercept (for female)	Residuals	TIV as covariate	0.7722	1	0.0981	negligible
Extreme sample	Sex (male)	Gold Standard	Raw values	-42.8973	< 0.001	-5.448	large
Extreme sample	Sex (male)	Gold Standard	Proportions	3.0292	0.029	0.3847	small
Extreme sample	Sex (male)	Gold Standard	Power-corrected proportions (PCP)	0.4826	1	0.0613	negligible
Extreme sample	Sex (male)	Gold Standard	Residuals	0.2532	1	0.0322	negligible
Extreme sample	Sex (male)	Gold Standard	TIV as covariate	-0.2349	1	-0.0298	negligible
Extreme sample	Sex (male)	Raw values	Proportions	42.0031	< 0.001	5.3344	large
Extreme sample	Sex (male)	Raw values	Power-corrected proportions (PCP)	51.9345	< 0.001	6.5957	large
Extreme sample	Sex (male)	Raw values	Residuals	52.1892	< 0.001	6.628	large
Extreme sample	Sex (male)	Raw values	TIV as covariate	50.1163	< 0.001	6.3648	large
Extreme sample	Sex (male)	Proportions	Power-corrected proportions (PCP)	-2.9102	0.03	-0.3696	small
Extreme sample	Sex (male)	Proportions	Residuals	-3.0261	0.029	-0.3843	small
Extreme sample	Sex (male)	Proportions	TIV as covariate	-3.0934	0.027	-0.3929	small
Extreme sample	Sex (male)	Power-corrected proportions (PCP)	Residuals	-4.1978	< 0.001	-0.5331	moderate
Extreme sample	Sex (male)	Power-corrected proportions (PCP)	TIV as covariate	-1.1649	1	-0.1479	negligible
Extreme sample	Sex (male)	Residuals	TIV as covariate	-0.7941	1	-0.1009	negligible
Extreme sample	Age (months)	Gold Standard	Raw values	-1.1205	1	-0.1423	negligible
Extreme sample	Age (months)	Gold Standard	Proportions	-21.5342	< 0.001	-2.7348	large
Extreme sample	Age (months)	Gold Standard	Power-corrected proportions (PCP)	-22.0476	< 0.001	-2.8	large
Extreme sample	Age (months)	Gold Standard	Residuals	-24.0472	< 0.001	-3.054	large
Extreme sample	Age (months)	Gold Standard	TIV as covariate	-28.513	< 0.001	-3.6212	large
Extreme sample	Age (months)	Raw values	Proportions	-22.8226	< 0.001	-2.8985	large
Extreme sample	Age (months)	Raw values	Power-corrected proportions (PCP)	-24.8062	< 0.001	-3.1504	large
Extreme sample	Age (months)	Raw values	Residuals	-28.535	< 0.001	-3.6239	large
Extreme sample	Age (months)	Raw values	TIV as covariate	-50.1283	< 0.001	-6.3663	large
Extreme sample	Age (months)	Proportions	Power-corrected proportions (PCP)	2.9692	0.03	0.3771	small
Extreme sample	Age (months)	Proportions	Residuals	2.8084	0.04	0.3567	small
Extreme sample	Age (months)	Proportions	TIV as covariate	1.7601	0.417	0.2235	small
Extreme sample	Age (months)	Power-corrected proportions (PCP)	Residuals	0.3916	1	0.0497	negligible
Extreme sample	Age (months)	Power-corrected proportions (PCP)	TIV as covariate	0.0828	1	0.0105	negligible
Extreme sample	Age (months)	Residuals	TIV as covariate	0.0113	1	0.0014	negligible
Extreme sample	Sex (male):age (months)	Gold Standard	Raw values	-0.2702	1	-0.0343	negligible
Extreme sample	Sex (male):age (months)	Gold Standard	Proportions	-2.9765	0.032	-0.378	small
Extreme sample	Sex (male):age (months)	Gold Standard	Power-corrected proportions (PCP)	-3.2097	0.019	-0.4076	small
Extreme sample	Sex (male):age (months)	Gold Standard	Residuals	-2.9923	0.032	-0.38	small
Extreme sample	Sex (male):age (months)	Gold Standard	TIV as covariate	-2.5544	0.079	-0.3244	small
Extreme sample	Sex (male):age (months)	Raw values	Proportions	-6.6371	< 0.001	-0.8429	large
Extreme sample	Sex (male):age (months)	Raw values	Power-corrected proportions (PCP)	-7.538	< 0.001	-0.9573	large
Extreme sample	Sex (male):age (months)	Raw values	Residuals	-10.7937	< 0.001	-1.3708	large
Extreme sample	Sex (male):age (months)	Raw values	TIV as covariate	-31.3709	< 0.001	-3.9841	large
Extreme sample	Sex (male):age (months)	Proportions	Power-corrected proportions (PCP)	-4.3619	< 0.001	-0.554	moderate
Extreme sample	Sex (male):age (months)	Proportions	Residuals	-1.0043	0.957	-0.1276	negligible
Extreme sample	Sex (male):age (months)	Proportions	TIV as covariate	1.3602	0.716	0.1727	negligible
Extreme sample	Sex (male):age (months)	Power-corrected proportions (PCP)	Residuals	-0.3011	1	-0.0382	negligible
Extreme sample	Sex (male):age (months)	Power-corrected proportions (PCP)	TIV as covariate	2.0862	0.206	0.2649	small
Extreme sample	Sex (male):age (months)	Residuals	TIV as covariate	3.5184	0.008	0.4468	small

## Sheet: regional_ct_tiv_summary
Sample	Method	Term	Mean estimate	Median estimate	Min estimate	Max estimate	SD estimate
TIV and age matched	Raw values	Intercept (for female)	0.0213	0.006	-0.1736	0.2207	0.094
TIV and age matched	Raw values	Age (months)	-0.1789	-0.1818	-0.3444	0.0853	0.0903
TIV and age matched	Raw values	Sex (male)	-0.0425	-0.0119	-0.4415	0.3487	0.1882
TIV and age matched	Raw values	Sex (male):age (months)	-0.0082	-0.0103	-0.0453	0.05	0.0184
TIV and age matched	Proportions	Intercept (for female)	0.0175	0.0046	-0.1147	0.1627	0.0641
TIV and age matched	Proportions	Age (months)	-0.1384	-0.1352	-0.2442	0.0389	0.0587
TIV and age matched	Proportions	Sex (male)	-0.035	-0.0093	-0.3251	0.2304	0.1283
TIV and age matched	Proportions	Sex (male):age (months)	-0.0055	-0.0075	-0.0347	0.0337	0.0129
TIV and age matched	Power-corrected proportions (PCP)	Intercept (for female)	0.0212	0.006	-0.1743	0.2214	0.0942
TIV and age matched	Power-corrected proportions (PCP)	Age (months)	-0.1789	-0.1817	-0.345	0.0877	0.0909
TIV and age matched	Power-corrected proportions (PCP)	Sex (male)	-0.0424	-0.0119	-0.4428	0.35	0.1887
TIV and age matched	Power-corrected proportions (PCP)	Sex (male):age (months)	-0.0082	-0.0101	-0.0459	0.05	0.0185
TIV and age matched	Residuals	Intercept (for female)	0.0212	0.0059	-0.1743	0.2214	0.0942
TIV and age matched	Residuals	Age (months)	-0.1789	-0.1816	-0.345	0.0878	0.0909
TIV and age matched	Residuals	Sex (male)	-0.0424	-0.0119	-0.4429	0.3501	0.1887
TIV and age matched	Residuals	Sex (male):age (months)	-0.0082	-0.0102	-0.0458	0.05	0.0185
TIV and age matched	TIV as covariate	Intercept (for female)	0.0213	0.0059	-0.1738	0.2208	0.094
TIV and age matched	TIV as covariate	Age (months)	-0.1788	-0.1815	-0.3452	0.0876	0.091
TIV and age matched	TIV as covariate	Sex (male)	-0.0425	-0.0119	-0.4417	0.3489	0.1883
TIV and age matched	TIV as covariate	Sex (male):age (months)	-0.0082	-0.0102	-0.0453	0.05	0.0185
TIV and age matched	TIV as covariate	TIV	-0.0024	0.001	-0.1544	0.0823	0.0575
Age matched	Raw values	Intercept (for female)	0.0257	0.0257	-0.0999	0.1888	0.0704
Age matched	Raw values	Age (months)	-0.1879	-0.19	-0.3757	0.1153	0.1055
Age matched	Raw values	Sex (male)	-0.0516	-0.0515	-0.3789	0.2004	0.1413
Age matched	Raw values	Sex (male):age (months)	-0.012	-0.008	-0.103	0.0544	0.0322
Age matched	Proportions	Intercept (for female)	0.5681	0.5728	0.4779	0.6339	0.0342
Age matched	Proportions	Age (months)	-0.1154	-0.1156	-0.1999	0.0369	0.0492
Age matched	Proportions	Sex (male)	-1.1404	-1.1501	-1.2728	-0.9595	0.069
Age matched	Proportions	Sex (male):age (months)	-0.0091	-0.0067	-0.0568	0.0199	0.0179
Age matched	Power-corrected proportions (PCP)	Intercept (for female)	0.0078	0.0006	-0.101	0.1206	0.0521
Age matched	Power-corrected proportions (PCP)	Age (months)	-0.1876	-0.1911	-0.3753	0.1159	0.1058
Age matched	Power-corrected proportions (PCP)	Sex (male)	-0.0157	-0.0012	-0.2416	0.2025	0.1045
Age matched	Power-corrected proportions (PCP)	Sex (male):age (months)	-0.0117	-0.0068	-0.103	0.0558	0.032
Age matched	Residuals	Intercept (for female)	0.0075	0.0002	-0.1015	0.12	0.0521
Age matched	Residuals	Age (months)	-0.1877	-0.1909	-0.3754	0.1161	0.1059
Age matched	Residuals	Sex (male)	-0.015	-0.0004	-0.2403	0.2035	0.1045
Age matched	Residuals	Sex (male):age (months)	-0.0112	-0.0051	-0.103	0.0586	0.032
Age matched	TIV as covariate	Intercept (for female)	0.0209	0.0077	-0.1801	0.2192	0.092
Age matched	TIV as covariate	Age (months)	-0.1877	-0.1907	-0.3765	0.1191	0.1067
Age matched	TIV as covariate	Sex (male)	-0.0419	-0.0156	-0.4391	0.3614	0.1847
Age matched	TIV as covariate	Sex (male):age (months)	-0.0117	-0.0055	-0.1002	0.0542	0.0309
Age matched	TIV as covariate	TIV	-0.0075	-0.0069	-0.244	0.1375	0.0997
Not matched	Raw values	Intercept (for female)	0.0251	0.0284	-0.0991	0.1869	0.0691
Not matched	Raw values	Age (months)	-0.1872	-0.1893	-0.3819	0.0869	0.0986
Not matched	Raw values	Sex (male)	-0.049	-0.0562	-0.373	0.2039	0.1391
Not matched	Raw values	Sex (male):age (months)	-0.017	-0.0168	-0.0909	0.0523	0.0292
Not matched	Proportions	Intercept (for female)	0.5568	0.56	0.4632	0.621	0.0339
Not matched	Proportions	Age (months)	-0.1087	-0.105	-0.1968	0.0263	0.0449
Not matched	Proportions	Sex (male)	-1.1159	-1.1207	-1.2472	-0.9317	0.0686
Not matched	Proportions	Sex (male):age (months)	-0.0235	-0.0252	-0.0601	0.0103	0.0162
Not matched	Power-corrected proportions (PCP)	Intercept (for female)	0.0019	-0.0065	-0.097	0.1085	0.0503
Not matched	Power-corrected proportions (PCP)	Age (months)	-0.1869	-0.1893	-0.3811	0.0873	0.0987
Not matched	Power-corrected proportions (PCP)	Sex (male)	-0.0027	0.013	-0.2174	0.1995	0.1019
Not matched	Power-corrected proportions (PCP)	Sex (male):age (months)	-0.0163	-0.0172	-0.0913	0.0527	0.0289
Not matched	Residuals	Intercept (for female)	0.0018	-0.0068	-0.0975	0.1081	0.0504
Not matched	Residuals	Age (months)	-0.1871	-0.1894	-0.3814	0.0874	0.0989
Not matched	Residuals	Sex (male)	-0.0025	0.0136	-0.2167	0.2007	0.1022
Not matched	Residuals	Sex (male):age (months)	-0.0157	-0.0174	-0.0915	0.053	0.0288
Not matched	TIV as covariate	Intercept (for female)	0.0212	0.0061	-0.1744	0.209	0.0904
Not matched	TIV as covariate	Age (months)	-0.1871	-0.1887	-0.3825	0.0899	0.0995
Not matched	TIV as covariate	Sex (male)	-0.0413	-0.0115	-0.4182	0.3522	0.1823
Not matched	TIV as covariate	Sex (male):age (months)	-0.0168	-0.0195	-0.0903	0.0477	0.0277
Not matched	TIV as covariate	TIV	-0.006	-0.0068	-0.2497	0.1476	0.1004
Extreme sample	Raw values	Intercept (for female)	0.0409	0.0396	-0.1093	0.2338	0.0778
Extreme sample	Raw values	Age (months)	-0.1836	-0.1917	-0.3922	0.1106	0.1028
Extreme sample	Raw values	Sex (male)	-0.0815	-0.0786	-0.4701	0.2213	0.1569
Extreme sample	Raw values	Sex (male):age (months)	-0.017	-0.0146	-0.0981	0.0516	0.0336
Extreme sample	Proportions	Intercept (for female)	0.744	0.7537	0.65	0.7911	0.0326
Extreme sample	Proportions	Age (months)	-0.0682	-0.0709	-0.1548	0.066	0.0432
Extreme sample	Proportions	Sex (male)	-1.4967	-1.5158	-1.5949	-1.3064	0.0661
Extreme sample	Proportions	Sex (male):age (months)	-0.0241	-0.0233	-0.0635	0.0091	0.0177
Extreme sample	Power-corrected proportions (PCP)	Intercept (for female)	0.0063	0.0012	-0.0516	0.0658	0.028
Extreme sample	Power-corrected proportions (PCP)	Age (months)	-0.1847	-0.193	-0.3922	0.1103	0.1029
Extreme sample	Power-corrected proportions (PCP)	Sex (male)	-0.012	-0.0025	-0.1317	0.1087	0.0572
Extreme sample	Power-corrected proportions (PCP)	Sex (male):age (months)	-0.0162	-0.0137	-0.0983	0.0529	0.0334
Extreme sample	Residuals	Intercept (for female)	0.0064	0.0011	-0.052	0.0654	0.0281
Extreme sample	Residuals	Age (months)	-0.185	-0.1936	-0.3926	0.1104	0.1031
Extreme sample	Residuals	Sex (male)	-0.0122	-0.0026	-0.1308	0.1096	0.0575
Extreme sample	Residuals	Sex (male):age (months)	-0.0154	-0.0125	-0.0983	0.0539	0.0335
Extreme sample	TIV as covariate	Intercept (for female)	0.0445	0.0264	-0.173	0.2433	0.0985
Extreme sample	TIV as covariate	Age (months)	-0.1835	-0.1923	-0.3912	0.1083	0.1019
Extreme sample	TIV as covariate	Sex (male)	-0.0889	-0.0541	-0.4876	0.3494	0.1991
Extreme sample	TIV as covariate	Sex (male):age (months)	-0.0171	-0.0161	-0.0934	0.0459	0.0317
Extreme sample	TIV as covariate	TIV	0.0044	0.0087	-0.2889	0.1806	0.1192

[truncated: 20 more sheets: regional_ct_tiv_stats, regional_ct_mct_stats, regional_ct_mct_summary, vertex_sa_tiv_0mm_summary, vertex_sa_tiv_0mm_stats, vertex_ct_tiv_0mm_summary, vertex_ct_tiv_0mm_stats, vertex_vol_tiv_0mm_summary, vertex_vol_tiv_0mm_stats, vertex_sa_tiv_20mm_stats, vertex_ct_tiv_20mm_summary, vertex_ct_tiv_20mm_stats, vertex_vol_tiv_20mm_summary, vertex_vol_tiv_20mm_stats, voxel_deepGM_tiv_summary, voxel_deepGM_tiv_stats, voxel_CorticalGM_tiv_summary, voxel_CorticalGM_tiv_stats, voxel_WM_tiv_summary, voxel_WM_tiv_stats]
