# Supplementary material for: Intracranial volume: To adjust or not to adjust? It is not a matter of if, but how
Source: Imaging Neurosci (Camb). 2026 May 22;4:IMAG.a.1235. doi: 10.1162/IMAG.a.1235 (PMC13206449; doi:10.1162/IMAG.a.1235)
Supplement: Supplementary Table 2 [file IMAG.a.1235_supp_Table2.xlsx]

## Sheet: README
Intracranial volume: To Adjust or Not to Adjust? It’s Not a Matter of If, but How
Brzezinski-Rittner, et al., 2026
Supplementary Tables 2: Adjusted R2 information
This file includes tables with supplementary information regarding the adjusted R-squared analysis mentioned throught the paper "Intracranial volume: To Adjust or Not to Adjust? It’s Not a Matter of If, but How".
For each analysed metric (regional volumes, surface area, cortical thickness, and deformation based morphometry (DBM), vertexwise surface area, cortical thickness, and cortical volume, and voxelwise DBM), we included the mean, minimum, maximum, and standard deviation of adjusted R-squared values for each adjustment method, in the sheets labeled as "summary".
Likewise, in the sheets labeled "stats", we present the t-test value (with it's associated p-corrected value), and Cohen's d between each pair of methods.

## Sheet: regional_vol_tiv_summary
Sample	Method	Mean adjusted R2	Min adjusted R2	Max adjusted R2	SD adjusted R2
TIV and age matched	Raw values	0.0542	0.0015	0.1812	0.0382
TIV and age matched	Proportions	0.0663	0.0022	0.2037	0.0443
TIV and age matched	Power-corrected proportions (PCP)	0.0666	0.002	0.2092	0.0454
TIV and age matched	Residuals	0.0667	0.0021	0.2089	0.0454
TIV and age matched	TIV as covariate	0.1736	0.0376	0.3219	0.0699
Age matched	Raw values	0.1648	0.0322	0.3029	0.0728
Age matched	Proportions	0.1005	0.0119	0.2895	0.0597
Age matched	Power-corrected proportions (PCP)	0.0713	0.002	0.2438	0.0556
Age matched	Residuals	0.072	0.0022	0.2466	0.0559
Age matched	TIV as covariate	0.3322	0.089	0.5257	0.1156
Not matched	Raw values	0.1534	0.029	0.2758	0.0663
Not matched	Proportions	0.1036	0.0107	0.2873	0.0606
Not matched	Power-corrected proportions (PCP)	0.0705	0.0026	0.224	0.0519
Not matched	Residuals	0.0713	0.0028	0.2266	0.0523
Not matched	TIV as covariate	0.3218	0.0834	0.5105	0.1113
Extreme sample	Raw values	0.2726	0.0637	0.4388	0.0967
Extreme sample	Proportions	0.1309	0.0126	0.3514	0.0749
Extreme sample	Power-corrected proportions (PCP)	0.0688	0.0022	0.2299	0.0532
Extreme sample	Residuals	0.0707	0.0022	0.2352	0.0542
Extreme sample	TIV as covariate	0.3756	0.0973	0.5856	0.1253

## Sheet: regional_vol_tiv_stats
Sample	Method 1	Method 2	t-statistic	Adjusted p-value (FDR)	Cohen's d	Cohen's d magnitude
TIV and age matched	Raw values	Proportions	-12.479	< 0.001	-1.413	large
TIV and age matched	Raw values	Power-corrected proportions (PCP)	-11.6576	< 0.001	-1.32	large
TIV and age matched	Raw values	Residuals	-11.6514	< 0.001	-1.3193	large
TIV and age matched	Raw values	TIV as covariate	-19.772	< 0.001	-2.2387	large
TIV and age matched	Proportions	Power-corrected proportions (PCP)	-1.3984	0.179	-0.1583	negligible
TIV and age matched	Proportions	Residuals	-1.5152	0.168	-0.1716	negligible
TIV and age matched	Proportions	TIV as covariate	-19.9193	< 0.001	-2.2554	large
TIV and age matched	Power-corrected proportions (PCP)	Residuals	-1.3564	0.179	-0.1536	negligible
TIV and age matched	Power-corrected proportions (PCP)	TIV as covariate	-19.8892	< 0.001	-2.252	large
TIV and age matched	Residuals	TIV as covariate	-19.8998	< 0.001	-2.2532	large
Age matched	Raw values	Proportions	8.8807	< 0.001	1.0055	large
Age matched	Raw values	Power-corrected proportions (PCP)	16.6122	< 0.001	1.881	large
Age matched	Raw values	Residuals	16.6568	< 0.001	1.886	large
Age matched	Raw values	TIV as covariate	-22.6997	< 0.001	-2.5702	large
Age matched	Proportions	Power-corrected proportions (PCP)	10.6699	< 0.001	1.2081	large
Age matched	Proportions	Residuals	10.325	< 0.001	1.1691	large
Age matched	Proportions	TIV as covariate	-20.2581	< 0.001	-2.2938	large
Age matched	Power-corrected proportions (PCP)	Residuals	-7.266	< 0.001	-0.8227	large
Age matched	Power-corrected proportions (PCP)	TIV as covariate	-23.6842	< 0.001	-2.6817	large
Age matched	Residuals	TIV as covariate	-23.7251	< 0.001	-2.6863	large
Not matched	Raw values	Proportions	7.0262	< 0.001	0.7956	moderate
Not matched	Raw values	Power-corrected proportions (PCP)	15.4737	< 0.001	1.752	large
Not matched	Raw values	Residuals	15.4189	< 0.001	1.7459	large
Not matched	Raw values	TIV as covariate	-22.6234	< 0.001	-2.5616	large
Not matched	Proportions	Power-corrected proportions (PCP)	11.756	< 0.001	1.3311	large
Not matched	Proportions	Residuals	11.4801	< 0.001	1.2999	large
Not matched	Proportions	TIV as covariate	-19.5473	< 0.001	-2.2133	large
Not matched	Power-corrected proportions (PCP)	Residuals	-9.2009	< 0.001	-1.0418	large
Not matched	Power-corrected proportions (PCP)	TIV as covariate	-23.3752	< 0.001	-2.6467	large
Not matched	Residuals	TIV as covariate	-23.3801	< 0.001	-2.6473	large
Extreme sample	Raw values	Proportions	13.2089	< 0.001	1.4956	large
Extreme sample	Raw values	Power-corrected proportions (PCP)	22.6788	< 0.001	2.5679	large
Extreme sample	Raw values	Residuals	22.6377	< 0.001	2.5632	large
Extreme sample	Raw values	TIV as covariate	-23.0815	< 0.001	-2.6135	large
Extreme sample	Proportions	Power-corrected proportions (PCP)	13.1804	< 0.001	1.4924	large
Extreme sample	Proportions	Residuals	12.8011	< 0.001	1.4494	large
Extreme sample	Proportions	TIV as covariate	-18.2344	< 0.001	-2.0646	large
Extreme sample	Power-corrected proportions (PCP)	Residuals	-11.6519	< 0.001	-1.3193	large
Extreme sample	Power-corrected proportions (PCP)	TIV as covariate	-24.6945	< 0.001	-2.7961	large
Extreme sample	Residuals	TIV as covariate	-24.6697	< 0.001	-2.7933	large

## Sheet: regional_dbm_tiv_summary
Sample	Method	Mean adjusted R2	Min adjusted R2	Max adjusted R2	SD adjusted R2
TIV and age matched	Raw values	0.0309	0.0011	0.1809	0.0353
TIV and age matched	Proportions	0.0218	0.0013	0.0828	0.0183
TIV and age matched	Power-corrected proportions (PCP)	0.0314	0.0011	0.1921	0.0374
TIV and age matched	Residuals	0.0314	0.0011	0.192	0.0374
TIV and age matched	TIV as covariate	0.0436	0.0011	0.2652	0.0534
Age matched	Raw values	0.0374	-0.0001	0.2932	0.0493
Age matched	Proportions	0.2135	0.0834	0.4065	0.0737
Age matched	Power-corrected proportions (PCP)	0.0298	-0.0002	0.221	0.0401
Age matched	Residuals	0.0296	-0.0002	0.2193	0.0397
Age matched	TIV as covariate	0.0575	-0.0002	0.3922	0.0765
Not matched	Raw values	0.0383	0.0006	0.2855	0.0487
Not matched	Proportions	0.2112	0.0806	0.4038	0.0742
Not matched	Power-corrected proportions (PCP)	0.0296	0.0002	0.1996	0.0366
Not matched	Residuals	0.0294	0.0004	0.1979	0.0362
Not matched	TIV as covariate	0.0593	0.0007	0.3856	0.0758
Extreme sample	Raw values	0.0489	0.0001	0.3514	0.0652
Extreme sample	Proportions	0.3864	0.1548	0.6262	0.112
Extreme sample	Power-corrected proportions (PCP)	0.0267	-0.0002	0.192	0.0357
Extreme sample	Residuals	0.0264	-0.0001	0.1889	0.0352
Extreme sample	TIV as covariate	0.0621	0.0003	0.4178	0.0829

## Sheet: regional_dbm_tiv_stats
Sample	Method 1	Method 2	t-statistic	Adjusted p-value (FDR)	Cohen's d	Cohen's d magnitude
TIV and age matched	Raw values	Proportions	4.2036	< 0.001	0.476	small
TIV and age matched	Raw values	Power-corrected proportions (PCP)	-1.7357	0.094	-0.1965	negligible
TIV and age matched	Raw values	Residuals	-1.6932	0.094	-0.1917	negligible
TIV and age matched	Raw values	TIV as covariate	-5.0945	< 0.001	-0.5768	moderate
TIV and age matched	Proportions	Power-corrected proportions (PCP)	-3.9394	< 0.001	-0.4461	small
TIV and age matched	Proportions	Residuals	-3.9384	< 0.001	-0.4459	small
TIV and age matched	Proportions	TIV as covariate	-4.8861	< 0.001	-0.5532	moderate
TIV and age matched	Power-corrected proportions (PCP)	Residuals	3.2264	0.002	0.3653	small
TIV and age matched	Power-corrected proportions (PCP)	TIV as covariate	-5.388	< 0.001	-0.6101	moderate
TIV and age matched	Residuals	TIV as covariate	-5.3876	< 0.001	-0.61	moderate
Age matched	Raw values	Proportions	-28.909	< 0.001	-3.2733	large
Age matched	Raw values	Power-corrected proportions (PCP)	4.3278	< 0.001	0.49	small
Age matched	Raw values	Residuals	4.4131	< 0.001	0.4997	small
Age matched	Raw values	TIV as covariate	-5.3049	< 0.001	-0.6007	moderate
Age matched	Proportions	Power-corrected proportions (PCP)	27.6754	< 0.001	3.1336	large
Age matched	Proportions	Residuals	27.7095	< 0.001	3.1375	large
Age matched	Proportions	TIV as covariate	23.1052	< 0.001	2.6161	large
Age matched	Power-corrected proportions (PCP)	Residuals	3.704	< 0.001	0.4194	small
Age matched	Power-corrected proportions (PCP)	TIV as covariate	-5.8761	< 0.001	-0.6653	moderate
Age matched	Residuals	TIV as covariate	-5.8642	< 0.001	-0.664	moderate
Not matched	Raw values	Proportions	-28.9776	< 0.001	-3.2811	large
Not matched	Raw values	Power-corrected proportions (PCP)	4.3358	< 0.001	0.4909	small
Not matched	Raw values	Residuals	4.4014	< 0.001	0.4984	small
Not matched	Raw values	TIV as covariate	-5.3453	< 0.001	-0.6052	moderate
Not matched	Proportions	Power-corrected proportions (PCP)	27.4443	< 0.001	3.1075	large
Not matched	Proportions	Residuals	27.4573	< 0.001	3.1089	large
Not matched	Proportions	TIV as covariate	22.7923	< 0.001	2.5807	large
Not matched	Power-corrected proportions (PCP)	Residuals	4.0178	< 0.001	0.4549	small
Not matched	Power-corrected proportions (PCP)	TIV as covariate	-5.8958	< 0.001	-0.6676	moderate
Not matched	Residuals	TIV as covariate	-5.8861	< 0.001	-0.6665	moderate
Extreme sample	Raw values	Proportions	-36.9549	< 0.001	-4.1843	large
Extreme sample	Raw values	Power-corrected proportions (PCP)	5.5661	< 0.001	0.6302	moderate
Extreme sample	Raw values	Residuals	5.5674	< 0.001	0.6304	moderate
Extreme sample	Raw values	TIV as covariate	-5.48	< 0.001	-0.6205	moderate
Extreme sample	Proportions	Power-corrected proportions (PCP)	33.5852	< 0.001	3.8028	large
Extreme sample	Proportions	Residuals	33.533	< 0.001	3.7969	large
Extreme sample	Proportions	TIV as covariate	36.4288	< 0.001	4.1247	large
Extreme sample	Power-corrected proportions (PCP)	Residuals	4.3571	< 0.001	0.4933	small
Extreme sample	Power-corrected proportions (PCP)	TIV as covariate	-5.8503	< 0.001	-0.6624	moderate
Extreme sample	Residuals	TIV as covariate	-5.8433	< 0.001	-0.6616	moderate

## Sheet: regional_sa_tiv_summary
Sample	Method	Mean adjusted R2	Min adjusted R2	Max adjusted R2	SD adjusted R2
TIV and age matched	Raw values	0.0162	0.0012	0.0427	0.0102
TIV and age matched	Proportions	0.0234	0.0023	0.0679	0.0147
TIV and age matched	Power-corrected proportions (PCP)	0.0229	0.0021	0.0674	0.0147
TIV and age matched	Residuals	0.0229	0.0022	0.0678	0.0147
TIV and age matched	TIV as covariate	0.1735	0.0361	0.308	0.0698
Age matched	Raw values	0.1595	0.0419	0.2692	0.0588
Age matched	Proportions	0.0534	0.0023	0.1177	0.0269
Age matched	Power-corrected proportions (PCP)	0.025	0.0018	0.0721	0.0181
Age matched	Residuals	0.0254	0.0021	0.0737	0.0184
Age matched	TIV as covariate	0.3566	0.0999	0.5582	0.1202
Not matched	Raw values	0.1497	0.0468	0.253	0.0547
Not matched	Proportions	0.0543	0.0016	0.1313	0.0287
Not matched	Power-corrected proportions (PCP)	0.0246	0.0026	0.0724	0.0167
Not matched	Residuals	0.025	0.0029	0.0737	0.0169
Not matched	TIV as covariate	0.3455	0.0993	0.5356	0.1157
Extreme sample	Raw values	0.2957	0.0936	0.441	0.0934
Extreme sample	Proportions	0.0788	0.0015	0.179	0.0425
Extreme sample	Power-corrected proportions (PCP)	0.0246	0.0019	0.0791	0.018
Extreme sample	Residuals	0.0256	0.0023	0.0818	0.0186
Extreme sample	TIV as covariate	0.4115	0.127	0.6167	0.1291

## Sheet: regional_sa_tiv_stats
Sample	Method 1	Method 2	t-statistic	Adjusted p-value (FDR)	Cohen's d	Cohen's d magnitude
TIV and age matched	Raw values	Proportions	-10.8877	< 0.001	-1.3827	large
TIV and age matched	Raw values	Power-corrected proportions (PCP)	-10.2858	< 0.001	-1.3063	large
TIV and age matched	Raw values	Residuals	-10.2064	< 0.001	-1.2962	large
TIV and age matched	Raw values	TIV as covariate	-18.4915	< 0.001	-2.3484	large
TIV and age matched	Proportions	Power-corrected proportions (PCP)	12.3678	< 0.001	1.5707	large
TIV and age matched	Proportions	Residuals	11.0733	< 0.001	1.4063	large
TIV and age matched	Proportions	TIV as covariate	-18.5779	< 0.001	-2.3594	large
TIV and age matched	Power-corrected proportions (PCP)	Residuals	-1.6696	0.1	-0.212	small
TIV and age matched	Power-corrected proportions (PCP)	TIV as covariate	-18.6254	< 0.001	-2.3654	large
TIV and age matched	Residuals	TIV as covariate	-18.6343	< 0.001	-2.3666	large
Age matched	Raw values	Proportions	14.458	< 0.001	1.8362	large
Age matched	Raw values	Power-corrected proportions (PCP)	21.0662	< 0.001	2.6754	large
Age matched	Raw values	Residuals	21.0967	< 0.001	2.6793	large
Age matched	Raw values	TIV as covariate	-22.4578	< 0.001	-2.8521	large
Age matched	Proportions	Power-corrected proportions (PCP)	9.6793	< 0.001	1.2293	large
Age matched	Proportions	Residuals	9.5178	< 0.001	1.2088	large
Age matched	Proportions	TIV as covariate	-21.0134	< 0.001	-2.6687	large
Age matched	Power-corrected proportions (PCP)	Residuals	-7.8246	< 0.001	-0.9937	large
Age matched	Power-corrected proportions (PCP)	TIV as covariate	-23.2345	< 0.001	-2.9508	large
Age matched	Residuals	TIV as covariate	-23.2443	< 0.001	-2.952	large
Not matched	Raw values	Proportions	13.5079	< 0.001	1.7155	large
Not matched	Raw values	Power-corrected proportions (PCP)	20.6269	< 0.001	2.6196	large
Not matched	Raw values	Residuals	20.6469	< 0.001	2.6222	large
Not matched	Raw values	TIV as covariate	-22.268	< 0.001	-2.828	large
Not matched	Proportions	Power-corrected proportions (PCP)	9.9903	< 0.001	1.2688	large
Not matched	Proportions	Residuals	9.8812	< 0.001	1.2549	large
Not matched	Proportions	TIV as covariate	-21.0322	< 0.001	-2.6711	large
Not matched	Power-corrected proportions (PCP)	Residuals	-7.9714	< 0.001	-1.0124	large
Not matched	Power-corrected proportions (PCP)	TIV as covariate	-23.2363	< 0.001	-2.951	large
Not matched	Residuals	TIV as covariate	-23.2467	< 0.001	-2.9523	large
Extreme sample	Raw values	Proportions	18.193	< 0.001	2.3105	large
Extreme sample	Raw values	Power-corrected proportions (PCP)	24.8654	< 0.001	3.1579	large
Extreme sample	Raw values	Residuals	24.8854	< 0.001	3.1604	large
Extreme sample	Raw values	TIV as covariate	-23.1764	< 0.001	-2.9434	large
Extreme sample	Proportions	Power-corrected proportions (PCP)	10.9022	< 0.001	1.3846	large
Extreme sample	Proportions	Residuals	10.683	< 0.001	1.3567	large
Extreme sample	Proportions	TIV as covariate	-20.8017	< 0.001	-2.6418	large
Extreme sample	Power-corrected proportions (PCP)	Residuals	-11.0168	< 0.001	-1.3991	large
Extreme sample	Power-corrected proportions (PCP)	TIV as covariate	-25.06	< 0.001	-3.1826	large
Extreme sample	Residuals	TIV as covariate	-25.0736	< 0.001	-3.1843	large

## Sheet: regional_ct_tiv_summary
Sample	Method	Mean adjusted R2	Min adjusted R2	Max adjusted R2	SD adjusted R2
TIV and age matched	Raw values	0.0502	0.001	0.1214	0.0338
TIV and age matched	Proportions	0.0273	0.0017	0.0667	0.0171
TIV and age matched	Power-corrected proportions (PCP)	0.0504	0.0011	0.1211	0.034
TIV and age matched	Residuals	0.0504	0.0011	0.1211	0.034
TIV and age matched	TIV as covariate	0.0534	0.0073	0.1238	0.0329
Age matched	Raw values	0.0526	0.0028	0.1399	0.0373
Age matched	Proportions	0.3422	0.2428	0.4243	0.0449
Age matched	Power-corrected proportions (PCP)	0.0497	0.0011	0.1354	0.036
Age matched	Residuals	0.0497	0.0011	0.1353	0.036
Age matched	TIV as covariate	0.0582	0.0118	0.1399	0.0352
Not matched	Raw values	0.0535	0.0026	0.1475	0.038
Not matched	Proportions	0.3389	0.2366	0.4224	0.0465
Not matched	Power-corrected proportions (PCP)	0.0498	0.0017	0.1339	0.0358
Not matched	Residuals	0.0498	0.0017	0.1338	0.0357
Not matched	TIV as covariate	0.0593	0.0141	0.1474	0.0361
Extreme sample	Raw values	0.0547	0.0012	0.1454	0.037
Extreme sample	Proportions	0.5751	0.4383	0.6526	0.0517
Extreme sample	Power-corrected proportions (PCP)	0.0475	0.0009	0.1393	0.0351
Extreme sample	Residuals	0.0475	0.0009	0.1393	0.0351
Extreme sample	TIV as covariate	0.0589	0.014	0.1454	0.0357

## Sheet: regional_ct_tiv_stats
Sample	Method 1	Method 2	t-statistic	Adjusted p-value (FDR)	Cohen's d	Cohen's d magnitude
TIV and age matched	Raw values	Proportions	10.1828	< 0.001	1.2932	large
TIV and age matched	Raw values	Power-corrected proportions (PCP)	-2.6121	0.013	-0.3317	small
TIV and age matched	Raw values	Residuals	-2.4524	0.017	-0.3115	small
TIV and age matched	Raw values	TIV as covariate	-6.0208	< 0.001	-0.7646	moderate
TIV and age matched	Proportions	Power-corrected proportions (PCP)	-10.1908	< 0.001	-1.2942	large
TIV and age matched	Proportions	Residuals	-10.1875	< 0.001	-1.2938	large
TIV and age matched	Proportions	TIV as covariate	-11.9949	< 0.001	-1.5234	large
TIV and age matched	Power-corrected proportions (PCP)	Residuals	4.2688	< 0.001	0.5421	moderate
TIV and age matched	Power-corrected proportions (PCP)	TIV as covariate	-5.7349	< 0.001	-0.7283	moderate
TIV and age matched	Residuals	TIV as covariate	-5.7433	< 0.001	-0.7294	moderate
Age matched	Raw values	Proportions	-83.9311	< 0.001	-10.6593	large
Age matched	Raw values	Power-corrected proportions (PCP)	3.5129	< 0.001	0.4461	small
Age matched	Raw values	Residuals	3.5379	< 0.001	0.4493	small
Age matched	Raw values	TIV as covariate	-6.4614	< 0.001	-0.8206	large
Age matched	Proportions	Power-corrected proportions (PCP)	83.7146	< 0.001	10.6318	large
Age matched	Proportions	Residuals	83.6712	< 0.001	10.6263	large
Age matched	Proportions	TIV as covariate	81.5366	< 0.001	10.3552	large
Age matched	Power-corrected proportions (PCP)	Residuals	3.05	0.003	0.3873	small
Age matched	Power-corrected proportions (PCP)	TIV as covariate	-7.41	< 0.001	-0.9411	large
Age matched	Residuals	TIV as covariate	-7.4233	< 0.001	-0.9428	large
Not matched	Raw values	Proportions	-84.0078	< 0.001	-10.669	large
Not matched	Raw values	Power-corrected proportions (PCP)	3.9691	< 0.001	0.5041	moderate
Not matched	Raw values	Residuals	3.9631	< 0.001	0.5033	moderate
Not matched	Raw values	TIV as covariate	-6.694	< 0.001	-0.8501	large
Not matched	Proportions	Power-corrected proportions (PCP)	84.3382	< 0.001	10.711	large
Not matched	Proportions	Residuals	84.3707	< 0.001	10.7151	large
Not matched	Proportions	TIV as covariate	80.38	< 0.001	10.2083	large
Not matched	Power-corrected proportions (PCP)	Residuals	1.744	0.086	0.2215	small
Not matched	Power-corrected proportions (PCP)	TIV as covariate	-7.7258	< 0.001	-0.9812	large
Not matched	Residuals	TIV as covariate	-7.7099	< 0.001	-0.9792	large
Extreme sample	Raw values	Proportions	-105.884	< 0.001	-13.4473	large
Extreme sample	Raw values	Power-corrected proportions (PCP)	5.0804	< 0.001	0.6452	moderate
Extreme sample	Raw values	Residuals	5.0794	< 0.001	0.6451	moderate
Extreme sample	Raw values	TIV as covariate	-7.0427	< 0.001	-0.8944	large
Extreme sample	Proportions	Power-corrected proportions (PCP)	110.18	< 0.001	13.9928	large
Extreme sample	Proportions	Residuals	110.167	< 0.001	13.9913	large
Extreme sample	Proportions	TIV as covariate	104.808	< 0.001	13.3107	large
Extreme sample	Power-corrected proportions (PCP)	Residuals	2.3887	0.02	0.3034	small
Extreme sample	Power-corrected proportions (PCP)	TIV as covariate	-7.047	< 0.001	-0.895	large
Extreme sample	Residuals	TIV as covariate	-7.0422	< 0.001	-0.8944	large

## Sheet: vertex_vol_tiv_summary
Smoothing level	Sample	Method	Mean adjusted R2	Min adjusted R2	Max adjusted R2	SD adjusted R2
0 mm FWHM	TIV and age matched	Raw values	0.00298814	-0.00026615	0.0310316	0.00233557
0 mm FWHM	TIV and age matched	Proportions	0.00322651	-0.00026497	0.0320775	0.0024327
0 mm FWHM	TIV and age matched	Power-corrected proportions (PCP)	0.00318474	-0.000265227	0.0317269	0.00242389
0 mm FWHM	TIV and age matched	Residuals	0.00318479	-0.000264991	0.0317553	0.00242033
0 mm FWHM	TIV and age matched	TIV as covariate	0.00946586	-0.000338601	0.0442389	0.0045055
0 mm FWHM	Age matched	Raw values	0.00939776	-0.000260605	0.0479139	0.00561833
0 mm FWHM	Age matched	Proportions	0.00467374	-0.000265075	0.0420831	0.00340553
0 mm FWHM	Age matched	Power-corrected proportions (PCP)	0.00286992	-0.00026571	0.0343489	0.00223148
0 mm FWHM	Age matched	Residuals	0.00289235	-0.000265428	0.0346367	0.00225261
0 mm FWHM	Age matched	TIV as covariate	0.0200792	-0.000324044	0.0860924	0.00916295
0 mm FWHM	Not matched	Raw values	0.0087058	-0.000261365	0.0507955	0.00535871
0 mm FWHM	Not matched	Proportions	0.00477444	-0.000263944	0.0431233	0.00347487
0 mm FWHM	Not matched	Power-corrected proportions (PCP)	0.002877	-0.00026618	0.0333399	0.00219664
0 mm FWHM	Not matched	Residuals	0.00291892	-0.000265884	0.0335891	0.00222173
0 mm FWHM	Not matched	TIV as covariate	0.0192347	-0.000335065	0.0778648	0.00886914
0 mm FWHM	Extreme sample	Raw values	0.0168862	-0.000255875	0.0744186	0.00885223
0 mm FWHM	Extreme sample	Proportions	0.00596995	-0.000257951	0.0513355	0.00468335
0 mm FWHM	Extreme sample	Power-corrected proportions (PCP)	0.00268718	-0.000265653	0.0380932	0.0021568
0 mm FWHM	Extreme sample	Residuals	0.00272534	-0.000265904	0.0385297	0.00222035
0 mm FWHM	Extreme sample	TIV as covariate	0.0242183	-0.000316252	0.0997998	0.0114195
5 mm FWHM	TIV and age matched	Raw values	0.0114492	-0.000255047	0.119419	0.00860547
5 mm FWHM	TIV and age matched	Proportions	0.0126705	-0.000263097	0.125042	0.00934209
5 mm FWHM	TIV and age matched	Power-corrected proportions (PCP)	0.012532	-0.000260127	0.125184	0.00929797
5 mm FWHM	TIV and age matched	Residuals	0.0125252	-0.000263408	0.125646	0.00928776
5 mm FWHM	TIV and age matched	TIV as covariate	0.0386913	0.000232743	0.16717	0.0203748
5 mm FWHM	Age matched	Raw values	0.0374788	0.000127252	0.162909	0.0240964
5 mm FWHM	Age matched	Proportions	0.018013	-0.000259938	0.160551	0.0135985
5 mm FWHM	Age matched	Power-corrected proportions (PCP)	0.0114811	-0.000262217	0.148466	0.00909573
5 mm FWHM	Age matched	Residuals	0.0116098	-0.000265719	0.150011	0.00917186
5 mm FWHM	Age matched	TIV as covariate	0.0803491	6.17308e-05	0.338807	0.0427153
5 mm FWHM	Not matched	Raw values	0.0349148	0.000207624	0.15629	0.0230662
5 mm FWHM	Not matched	Proportions	0.0184744	-0.000261056	0.162293	0.0138747
5 mm FWHM	Not matched	Power-corrected proportions (PCP)	0.0116047	-0.000265495	0.144014	0.0089553
5 mm FWHM	Not matched	Residuals	0.0117808	-0.000264397	0.145865	0.00904491
5 mm FWHM	Not matched	TIV as covariate	0.0772079	0.000139576	0.337018	0.0416829
5 mm FWHM	Extreme sample	Raw values	0.0665189	-0.00020664	0.276406	0.0385498
5 mm FWHM	Extreme sample	Proportions	0.0223838	-0.000262568	0.162048	0.0179101
5 mm FWHM	Extreme sample	Power-corrected proportions (PCP)	0.0108159	-0.000261417	0.14147	0.00883492
5 mm FWHM	Extreme sample	Residuals	0.0111257	-0.000265795	0.142991	0.00902856
5 mm FWHM	Extreme sample	TIV as covariate	0.0952088	-0.000294565	0.388114	0.0509623
10 mm FWHM	TIV and age matched	Raw values	0.0202536	-0.000263549	0.107066	0.0123718
10 mm FWHM	TIV and age matched	Proportions	0.0229618	-0.000262248	0.115807	0.0137528
10 mm FWHM	TIV and age matched	Power-corrected proportions (PCP)	0.0227676	-0.000260334	0.115534	0.013718
10 mm FWHM	TIV and age matched	Residuals	0.0227716	-0.000262416	0.115328	0.0137225
10 mm FWHM	TIV and age matched	TIV as covariate	0.0708364	0.00735669	0.218844	0.0303706
10 mm FWHM	Age matched	Raw values	0.0668532	0.00388761	0.215989	0.0372275
10 mm FWHM	Age matched	Proportions	0.0306271	-0.000232384	0.141123	0.0183094
10 mm FWHM	Age matched	Power-corrected proportions (PCP)	0.0214243	-0.000249037	0.129139	0.0141861
10 mm FWHM	Age matched	Residuals	0.0217072	-0.000254807	0.130635	0.0143486
10 mm FWHM	Age matched	TIV as covariate	0.143173	0.00965706	0.426643	0.062136
10 mm FWHM	Not matched	Raw values	0.0621862	0.00272939	0.203881	0.0352375
10 mm FWHM	Not matched	Proportions	0.0315383	-0.000234474	0.144266	0.0189436
10 mm FWHM	Not matched	Power-corrected proportions (PCP)	0.0216658	-0.000245546	0.121363	0.0139572
10 mm FWHM	Not matched	Residuals	0.0220159	-0.00025833	0.123354	0.0141067
10 mm FWHM	Not matched	TIV as covariate	0.137716	0.0088556	0.410187	0.0602639
10 mm FWHM	Extreme sample	Raw values	0.117146	0.0102135	0.342901	0.0562911
10 mm FWHM	Extreme sample	Proportions	0.0364595	0.000143875	0.154711	0.0229606
10 mm FWHM	Extreme sample	Power-corrected proportions (PCP)	0.0202663	-0.000242862	0.119371	0.013624
10 mm FWHM	Extreme sample	Residuals	0.0209395	-0.000248298	0.12129	0.0139771
10 mm FWHM	Extreme sample	TIV as covariate	0.167523	0.01404	0.477985	0.0723873
15 mm FWHM	TIV and age matched	Raw values	0.0287287	-0.000250459	0.108151	0.0154033
15 mm FWHM	TIV and age matched	Proportions	0.0333678	-0.000261363	0.122256	0.0174456
15 mm FWHM	TIV and age matched	Power-corrected proportions (PCP)	0.0331592	-0.000243658	0.121877	0.0174799
15 mm FWHM	TIV and age matched	Residuals	0.0331615	-0.00023759	0.121361	0.0174914
15 mm FWHM	TIV and age matched	TIV as covariate	0.103157	0.0155326	0.241262	0.0380708
15 mm FWHM	Age matched	Raw values	0.0940001	0.00931406	0.256117	0.0474925
15 mm FWHM	Age matched	Proportions	0.0424528	-1.22092e-05	0.142627	0.0211041
15 mm FWHM	Age matched	Power-corrected proportions (PCP)	0.0317351	-0.000254071	0.132234	0.0189235
15 mm FWHM	Age matched	Residuals	0.0321247	-0.000246064	0.133163	0.0191165
15 mm FWHM	Age matched	TIV as covariate	0.201936	0.0254425	0.492734	0.0751392
15 mm FWHM	Not matched	Raw values	0.0874472	0.00516491	0.239002	0.0448349
15 mm FWHM	Not matched	Proportions	0.0437242	-7.81449e-05	0.148171	0.0219026
15 mm FWHM	Not matched	Power-corrected proportions (PCP)	0.0320259	-0.000259284	0.124776	0.0185367
15 mm FWHM	Not matched	Residuals	0.032515	-0.000253895	0.125456	0.0186913
15 mm FWHM	Not matched	TIV as covariate	0.194598	0.0231852	0.475284	0.072663
15 mm FWHM	Extreme sample	Raw values	0.163035	0.0259771	0.415803	0.0683066
15 mm FWHM	Extreme sample	Proportions	0.0489329	0.00143653	0.156036	0.0248964
15 mm FWHM	Extreme sample	Power-corrected proportions (PCP)	0.0301422	-0.00021423	0.121209	0.0179538
15 mm FWHM	Extreme sample	Residuals	0.0310958	-0.000229089	0.123063	0.0183711
15 mm FWHM	Extreme sample	TIV as covariate	0.233406	0.0349387	0.55601	0.085633
20 mm FWHM	TIV and age matched	Raw values	0.0359055	-2.28712e-05	0.113777	0.0172416
20 mm FWHM	TIV and age matched	Proportions	0.0426149	-6.86952e-05	0.133288	0.0198674
20 mm FWHM	TIV and age matched	Power-corrected proportions (PCP)	0.0424251	-3.75189e-05	0.133163	0.0199954
20 mm FWHM	TIV and age matched	Residuals	0.0424194	-1.09944e-05	0.132499	0.0200093
20 mm FWHM	TIV and age matched	TIV as covariate	0.131729	0.0265449	0.276003	0.0434079
20 mm FWHM	Age matched	Raw values	0.116234	0.0124879	0.278373	0.0542368
20 mm FWHM	Age matched	Proportions	0.0524972	0.00113835	0.151086	0.0224662
20 mm FWHM	Age matched	Power-corrected proportions (PCP)	0.0410397	-0.000233046	0.146473	0.0223396
20 mm FWHM	Age matched	Residuals	0.0415004	-0.000216029	0.147173	0.0225263
20 mm FWHM	Age matched	TIV as covariate	0.25068	0.0542211	0.539883	0.0826584
20 mm FWHM	Not matched	Raw values	0.108193	0.00798153	0.258482	0.0512705
20 mm FWHM	Not matched	Proportions	0.0540437	0.000400211	0.156374	0.0232666
20 mm FWHM	Not matched	Power-corrected proportions (PCP)	0.0413347	-0.000262321	0.139773	0.0217651
20 mm FWHM	Not matched	Residuals	0.0419273	-0.000253117	0.140397	0.0218948
20 mm FWHM	Not matched	TIV as covariate	0.241989	0.0503904	0.524705	0.0798661
20 mm FWHM	Extreme sample	Raw values	0.200114	0.0400747	0.447034	0.0752571
20 mm FWHM	Extreme sample	Proportions	0.0592164	0.00312143	0.156281	0.0251837
20 mm FWHM	Extreme sample	Power-corrected proportions (PCP)	0.0391238	-0.000160379	0.137597	0.0210229
20 mm FWHM	Extreme sample	Residuals	0.0402927	-0.000194701	0.139297	0.0214356
20 mm FWHM	Extreme sample	TIV as covariate	0.286878	0.0724991	0.600337	0.092476
25 mm FWHM	TIV and age matched	Raw values	0.0421387	0.000224692	0.110266	0.0182924
25 mm FWHM	TIV and age matched	Proportions	0.0509921	0.000125225	0.132656	0.0214456
25 mm FWHM	TIV and age matched	Power-corrected proportions (PCP)	0.0508456	0.000218006	0.132922	0.0216813
25 mm FWHM	TIV and age matched	Residuals	0.0508354	0.000250972	0.132301	0.0217004
25 mm FWHM	TIV and age matched	TIV as covariate	0.157273	0.03683	0.297692	0.0473078
25 mm FWHM	Age matched	Raw values	0.134942	0.0167787	0.287538	0.0586809
25 mm FWHM	Age matched	Proportions	0.0612862	0.00315621	0.148329	0.023036
25 mm FWHM	Age matched	Power-corrected proportions (PCP)	0.0495499	-0.000236127	0.14835	0.0247613
25 mm FWHM	Age matched	Residuals	0.0500801	-0.000224572	0.149176	0.0249513
25 mm FWHM	Age matched	TIV as covariate	0.291988	0.0921096	0.557768	0.0868637
25 mm FWHM	Not matched	Raw values	0.125701	0.0119476	0.270825	0.0556124
25 mm FWHM	Not matched	Proportions	0.0630668	0.00402496	0.154141	0.0237882
25 mm FWHM	Not matched	Power-corrected proportions (PCP)	0.0498359	-0.000206132	0.143429	0.0240418
25 mm FWHM	Not matched	Residuals	0.0505256	-0.000234899	0.144217	0.0241635
25 mm FWHM	Not matched	TIV as covariate	0.282314	0.0866724	0.543394	0.0839607
25 mm FWHM	Extreme sample	Raw values	0.230942	0.0516532	0.456941	0.0791524
25 mm FWHM	Extreme sample	Proportions	0.0680383	0.00621252	0.154498	0.0247177
25 mm FWHM	Extreme sample	Power-corrected proportions (PCP)	0.0473893	-6.9794e-05	0.141427	0.0231773
25 mm FWHM	Extreme sample	Residuals	0.048762	-0.000175663	0.143198	0.023592
25 mm FWHM	Extreme sample	TIV as covariate	0.331438	0.117055	0.61615	0.0956409

[truncated: 7 more sheets: vertex_vol_tiv_stats, vertex_sa_tiv_summary, vertex_sa_tiv_stats, vertex_ct_tiv_summary, vertex_ct_tiv_stats, voxel_dbm_summary, voxel_dbm_stats]
